# Supplementary material for: An inherited predisposition allele promotes gastric cancer via enhancing deubiquitination-mediated activation of epithelial-to-mesenchymal transition signaling
Source: J Clin Invest. 2025 Feb 25;135(8):e179617. doi: 10.1172/JCI179617 (PMC11996917; doi:10.1172/JCI179617)
Supplement: Supplemental tables 1-6 [file jci-135-179617-s070.xlsx]

## Sheet: Supplemental Table 1
Supplemental Table 1. Frequency distributions of selected characteristics of gastric cancer cases and cancer-free controls.
Variables	Cases No. (%)	Controls No. (%)	Pa
All subjects	1,076 (100.0)	1,041 (100.0)
Age, yr
Range	21-91	21-94
Mean b	58.9±11.4	59.6±10.6
Age group			0.016
<60	545 ( 50.7)	472 ( 45.3)
≥60	531 ( 49.3)	569 ( 54.7)
Sex			0.524
Males	764 ( 71.0)	725 ( 69.6)
Females	312 ( 29.0)	316 ( 30.4)
Smoking status			0.325
Ever	655 ( 61.2)	658 ( 63.3)
Never	416 ( 38.8)	381 ( 36.7)
Unknown	5 (0.4)	2 (0.2)
aTwo-sided χ2 test for distributions between cases and controls.
bData were presented as mean ± SD.

## Sheet: Supplemental Table 2
Supplemental Table 2.Summary statistics for the 1,273 SNPs in association with GC risk in the present study.
Chr	SNP	Position	Alleles	MAF	OR (95%CI) a	P b	BFDP
			(Ref/Eff)	Case/Control
11	rs72856331	11862919	G/A	0.16/0.17	0.78 (0.64-0.95)	0.015	0.676
11	rs11022066	11862213	T/C	0.16/0.17	0.79 (0.64-0.96)	0.017	0.7
19	rs80212391	57632463	C/T	0.43/0.48	0.84 (0.72-0.97)	0.019	0.756
12	rs143880817	62734952	G/A	0.09/0.12	0.76 (0.6-0.96)	0.022	0.728
19	rs34650239	57632385	C/T	0.35/0.31	1.2 (1.03-1.41)	0.024	0.783
19	rs35825687	57633126	C/T	0.43/0.48	0.84 (0.73-0.98)	0.025	0.795
1	rs74870104	22065302	C/A	0.08/0.09	0.74 (0.57-0.96)	0.026	0.742
19	rs4801431	57637104	T/C	0.34/0.31	1.19 (1.02-1.4)	0.028	0.803
19	rs145797446	57637759	T/C	0.34/0.31	1.19 (1.02-1.4)	0.028	0.809
19	rs144200260	57637625	A/G	0.35/0.31	1.19 (1.02-1.39)	0.029	0.808
19	rs3764574	57642098	G/A	0.35/0.31	1.19 (1.02-1.39)	0.029	0.806
19	rs34797877	57644028	G/A	0.34/0.31	1.19 (1.02-1.39)	0.029	0.813
19	rs57908333	57638189	A/C	0.44/0.48	0.85 (0.73-0.98)	0.029	0.817
19	rs12610100	57636972	T/C	0.44/0.48	0.85 (0.73-0.98)	0.03	0.821
12	rs12370119	62682723	C/T	0.09/0.12	0.77 (0.61-0.98)	0.031	0.776
12	rs11174448	62766056	C/T	0.09/0.12	0.78 (0.62-0.98)	0.032	0.781
11	rs28364721	11863526	G/T	0.16/0.18	0.81 (0.66-0.98)	0.033	0.8
19	rs7258931	57644995	T/C	0.34/0.31	1.18 (1.01-1.38)	0.035	0.831
19	rs17239802	57635199	A/G	0.44/0.48	0.85 (0.74-0.99)	0.035	0.838
19	rs60292265	57643411	G/A	0.44/0.48	0.86 (0.74-0.99)	0.036	0.841
11	rs72856347	11879290	A/G	0.16/0.18	0.82 (0.67-0.99)	0.042	0.829
11	rs111654806	11881435	G/A	0.16/0.18	0.82 (0.67-0.99)	0.042	0.829
11	rs72856337	11868347	T/G	0.16/0.18	0.82 (0.67-0.99)	0.042	0.829
11	rs60433467	11889625	C/T	0.16/0.18	0.82 (0.67-0.99)	0.043	0.832
11	rs59109648	11877655	A/G	0.16/0.18	0.82 (0.67-0.99)	0.044	0.834
11	rs72856352	11888289	G/A	0.16/0.18	0.82 (0.67-1)	0.045	0.838
2	rs523396	219338789	T/G	0.23/0.25	0.84 (0.71-1)	0.045	0.85
11	rs72856345	11878378	G/A	0.16/0.18	0.82 (0.67-1)	0.046	0.84
11	rs72856401	11928196	G/T	0.16/0.17	0.82 (0.67-1)	0.047	0.84
11	rs72856402	11928353	C/T	0.16/0.17	0.82 (0.67-1)	0.047	0.84
11	rs12576316	11865921	G/A	0.16/0.18	0.82 (0.67-1)	0.047	0.841
2	rs497983	219415189	A/G	0.23/0.25	0.84 (0.71-1)	0.047	0.853
19	rs78216816	57639626	G/T	0.44/0.48	0.86 (0.75-1)	0.047	0.869
2	rs552882	219401726	G/A	0.23/0.25	0.84 (0.71-1)	0.048	0.855
11	rs17378517	11867750	T/C	0.09/0.07	1.33 (1-1.76)	0.049	0.818
11	rs12418890	11893217	G/A	0.09/0.07	1.33 (1-1.76)	0.049	0.818
11	rs55997097	11904493	C/T	0.16/0.17	0.82 (0.67-1)	0.049	0.846
11	rs79175349	11968496	A/G	0.09/0.07	1.33 (1-1.76)	0.049	0.819
11	rs17450541	11866815	T/G	0.09/0.07	1.33 (1-1.76)	0.049	0.819
2	rs532475	219434208	C/T	0.23/0.25	0.84 (0.71-1)	0.049	0.858
11	rs117964444	11909900	A/G	0.16/0.17	0.82 (0.67-1)	0.05	0.847
11	rs72856353	11888375	A/G	0.16/0.18	0.82 (0.68-1)	0.05	0.848
2	rs678218	219379709	C/A	0.23/0.25	0.84 (0.71-1)	0.05	0.86
2	rs564509	219333013	C/T	0.23/0.25	0.84 (0.71-1)	0.05	0.86
2	rs511080	219334613	G/A	0.23/0.25	0.84 (0.71-1)	0.05	0.86
2	rs642950	219334636	C/T	0.23/0.25	0.84 (0.71-1)	0.05	0.86
2	rs659185	219335935	C/T	0.23/0.25	0.84 (0.71-1)	0.05	0.86
2	rs545779	219336108	A/G	0.23/0.25	0.84 (0.71-1)	0.05	0.86
2	rs570790	219336565	A/G	0.23/0.25	0.84 (0.71-1)	0.05	0.86
2	rs711186	219346102	G/A	0.23/0.25	0.84 (0.71-1)	0.05	0.86
2	rs573555	219348888	A/C	0.23/0.25	0.84 (0.71-1)	0.05	0.86
2	rs7598056	219352511	A/C	0.23/0.25	0.84 (0.71-1)	0.05	0.86
2	rs495855	219357858	A/G	0.23/0.25	0.84 (0.71-1)	0.05	0.86
2	rs832817	219358603	C/T	0.23/0.25	0.84 (0.71-1)	0.05	0.86
2	rs678814	219359287	T/C	0.23/0.25	0.84 (0.71-1)	0.05	0.86
2	rs590771	219369851	C/T	0.23/0.25	0.84 (0.71-1)	0.05	0.86
2	rs833086	219375948	C/T	0.23/0.25	0.84 (0.71-1)	0.05	0.86
2	rs537520	219381852	T/C	0.23/0.25	0.84 (0.71-1)	0.05	0.86
2	rs586374	219383003	A/C	0.23/0.25	0.84 (0.71-1)	0.05	0.86
2	rs832802	219386899	C/T	0.23/0.25	0.84 (0.71-1)	0.05	0.86
2	rs645796	219389236	A/G	0.23/0.25	0.84 (0.71-1)	0.05	0.86
2	rs541000	219391672	C/T	0.23/0.25	0.84 (0.71-1)	0.05	0.86
2	rs545460	219392159	A/G	0.23/0.25	0.84 (0.71-1)	0.05	0.86
2	rs832804	219392809	C/T	0.23/0.25	0.84 (0.71-1)	0.05	0.86
2	rs484085	219396684	C/T	0.23/0.25	0.84 (0.71-1)	0.05	0.86
2	rs559722	219398159	A/G	0.23/0.25	0.84 (0.71-1)	0.05	0.86
2	rs646295	219408558	A/C	0.23/0.25	0.84 (0.71-1)	0.05	0.86
2	rs539451	219426972	T/C	0.23/0.25	0.84 (0.71-1)	0.05	0.86
2	rs483172	219428299	T/C	0.23/0.25	0.84 (0.71-1)	0.05	0.86
2	rs1516086	219431535	G/A	0.23/0.25	0.84 (0.71-1)	0.05	0.86
2	rs660432	219432127	C/T	0.23/0.25	0.84 (0.71-1)	0.05	0.86
2	rs471846	219432237	C/T	0.23/0.25	0.84 (0.71-1)	0.05	0.86
2	rs524012	219433273	T/G	0.23/0.25	0.84 (0.71-1)	0.05	0.86
2	rs524902	219433357	A/C	0.23/0.25	0.84 (0.71-1)	0.05	0.86
2	rs689116	219433888	C/A	0.23/0.25	0.84 (0.71-1)	0.05	0.86
11	rs61552576	11893488	C/A	0.16/0.17	0.82 (0.67-1)	0.05	0.848
11	rs4910428	11931139	C/T	0.09/0.07	1.32 (1-1.75)	0.051	0.822
11	rs75952275	11935836	C/T	0.09/0.07	1.32 (1-1.75)	0.051	0.822
2	rs11678428	219352598	C/T	0.23/0.25	0.84 (0.71-1)	0.051	0.862
2	rs526134	219402371	G/A	0.23/0.25	0.84 (0.71-1)	0.051	0.862
11	rs72856360	11899013	T/G	0.16/0.18	0.82 (0.68-1)	0.051	0.85
11	rs7480906	11943043	A/G	0.29/0.27	1.18 (1-1.39)	0.052	0.865
2	rs563268	219372912	T/G	0.23/0.25	0.84 (0.71-1)	0.052	0.862
11	rs75403122	11939832	G/A	0.09/0.07	1.32 (1-1.75)	0.052	0.826
11	rs72856359	11898783	T/C	0.16/0.18	0.82 (0.68-1)	0.052	0.853
11	rs72856392	11919486	G/T	0.16/0.17	0.82 (0.67-1)	0.053	0.852
11	rs72856371	11908352	G/A	0.16/0.17	0.82 (0.68-1)	0.053	0.852
2	rs500422	219432995	C/A	0.23/0.25	0.84 (0.71-1)	0.054	0.867
2	rs2178019	219316303	G/A	0.23/0.25	0.84 (0.71-1)	0.054	0.867
2	rs3932856	219320207	C/A	0.23/0.25	0.84 (0.71-1)	0.054	0.867
2	rs832810	219322430	T/C	0.23/0.25	0.84 (0.71-1)	0.054	0.867
2	rs579610	219327582	C/A	0.23/0.25	0.84 (0.71-1)	0.054	0.867
2	rs548521	219328681	C/T	0.23/0.25	0.84 (0.71-1)	0.054	0.867
2	rs520095	219329485	C/T	0.23/0.25	0.84 (0.71-1)	0.054	0.867
11	rs12417173	11907049	A/G	0.09/0.07	1.31 (0.99-1.74)	0.056	0.833
11	rs72857613	11938423	A/G	0.16/0.17	0.83 (0.68-1.01)	0.058	0.861
11	rs73413222	11936180	A/G	0.09/0.07	1.31 (0.99-1.74)	0.058	0.837
11	rs73413237	11948358	T/G	0.09/0.07	1.31 (0.99-1.74)	0.058	0.837
1	rs74709833	22002935	C/T	0.24/0.26	0.85 (0.71-1.01)	0.06	0.875
11	rs72857614	11938616	C/A	0.16/0.17	0.83 (0.68-1.01)	0.06	0.865
11	rs72857615	11938725	T/C	0.16/0.17	0.83 (0.68-1.01)	0.06	0.865
22	rs1807538	18634651	A/G	0.14/0.17	0.82 (0.67-1.01)	0.061	0.863
11	rs12418935	11863410	G/A	0.08/0.06	1.32 (0.99-1.76)	0.061	0.84
11	rs4281480	11941126	A/G	0.08/0.07	1.31 (0.99-1.74)	0.062	0.843
2	rs585859	219383121	C/T	0.23/0.24	0.85 (0.72-1.01)	0.066	0.884
11	rs79798880	11887007	C/T	0.08/0.07	1.3 (0.98-1.73)	0.069	0.852
1	rs78671472	22010374	T/C	0.27/0.28	0.86 (0.72-1.01)	0.071	0.891
11	rs7925746	11886617	C/A	0.22/0.2	1.18 (0.99-1.41)	0.072	0.888
11	rs76029835	11887232	A/C	0.08/0.07	1.3 (0.98-1.72)	0.072	0.856
21	rs78060759	30427381	C/T	0.06/0.06	1.32 (0.97-1.8)	0.077	0.858
19	rs1982913	57631383	T/G	0.39/0.42	0.87 (0.75-1.02)	0.082	0.908
1	rs3767134	22020328	T/C	0.27/0.28	0.86 (0.73-1.02)	0.082	0.903
1	rs4654979	22021039	G/A	0.27/0.28	0.86 (0.73-1.02)	0.082	0.903
10	rs11000695	75265602	C/T	0.44/0.46	0.88 (0.76-1.02)	0.083	0.911
1	rs60765766	22017013	T/C	0.27/0.28	0.86 (0.73-1.02)	0.084	0.904
1	rs76074423	22022762	C/T	0.27/0.27	0.86 (0.73-1.02)	0.086	0.905
1	rs16825823	22021862	G/A	0.27/0.28	0.86 (0.73-1.02)	0.087	0.906
1	rs57025391	22044341	G/A	0.26/0.27	0.87 (0.73-1.02)	0.091	0.908
21	rs4395323	30423034	T/C	0.07/0.06	1.29 (0.96-1.74)	0.095	0.875
11	rs72857619	11940640	A/C	0.18/0.18	0.85 (0.7-1.03)	0.097	0.904
11	rs72857625	11944265	A/G	0.18/0.18	0.85 (0.7-1.03)	0.097	0.904
11	rs78338996	11920026	A/G	0.08/0.06	1.29 (0.95-1.75)	0.099	0.878
17	rs7220532	76808773	T/C	0.45/0.49	0.88 (0.76-1.02)	0.1	0.921
17	rs6501250	76808726	T/C	0.45/0.49	0.88 (0.76-1.02)	0.1	0.921
1	rs74528612	22022935	A/C	0.27/0.27	0.87 (0.74-1.03)	0.102	0.916
17	rs149581233	5070378	T/C	0.16/0.17	0.85 (0.69-1.04)	0.109	0.908
18	rs74705064	158795	A/G	0.32/0.3	1.14 (0.97-1.34)	0.11	0.922
22	rs2543714	18639560	G/A	0.39/0.39	1.13 (0.97-1.31)	0.114	0.929
18	rs1784380	168389	G/A	0.41/0.42	0.89 (0.76-1.03)	0.116	0.929
18	rs16948415	183621	C/T	0.34/0.33	1.13 (0.97-1.32)	0.116	0.927
18	rs477066	159281	A/G	0.42/0.42	0.89 (0.76-1.03)	0.117	0.929
12	rs1376341	62802643	C/T	0.39/0.42	0.89 (0.76-1.03)	0.117	0.93
12	rs1566079	62803653	G/A	0.39/0.42	0.89 (0.76-1.03)	0.118	0.93
17	rs3744797	76799835	C/A	0.1/0.09	1.22 (0.95-1.57)	0.12	0.901
17	rs74256159	76811477	C/T	0.07/0.06	1.27 (0.94-1.72)	0.121	0.891
18	rs16952924	209527	G/A	0.34/0.33	1.13 (0.97-1.32)	0.123	0.93
12	rs17120331	62705960	A/G	0.46/0.43	1.12 (0.97-1.3)	0.125	0.932
22	rs2252264	18640203	A/G	0.39/0.39	1.12 (0.97-1.3)	0.126	0.933
21	rs34927375	30420133	G/A	0.07/0.06	1.27 (0.94-1.71)	0.127	0.894
21	rs62222374	30422172	G/A	0.07/0.06	1.27 (0.94-1.71)	0.127	0.894
12	rs2044846	62778065	A/G	0.39/0.42	0.89 (0.77-1.03)	0.128	0.933
12	rs12424732	62778567	T/C	0.39/0.42	0.89 (0.77-1.03)	0.128	0.933
22	rs2543715	18641443	G/A	0.38/0.37	1.12 (0.97-1.31)	0.128	0.934
22	rs2543717	18643273	G/A	0.38/0.37	1.12 (0.97-1.31)	0.129	0.934
12	rs7954439	62770445	A/G	0.39/0.42	0.89 (0.77-1.04)	0.129	0.934
18	rs545447	208222	G/A	0.42/0.43	0.89 (0.77-1.04)	0.13	0.935
21	rs117958954	30418485	C/A	0.07/0.06	1.26 (0.93-1.71)	0.134	0.898
11	rs996428	11861678	G/A	0.15/0.14	1.17 (0.95-1.45)	0.136	0.917
10	rs79192343	75266197	T/G	0.05/0.07	0.79 (0.58-1.08)	0.136	0.898
17	rs7211125	5033768	C/A	0.13/0.14	0.85 (0.69-1.05)	0.136	0.918
12	rs11836392	62742626	T/C	0.46/0.43	1.12 (0.96-1.3)	0.138	0.937
16	rs56824306	84768737	G/T	0.13/0.14	0.85 (0.68-1.06)	0.139	0.917
22	rs2543952	18641905	A/C	0.38/0.37	1.12 (0.96-1.3)	0.14	0.937
17	rs139614275	5065299	C/T	0.13/0.14	0.85 (0.69-1.05)	0.14	0.92
22	rs2543954	18643324	T/C	0.38/0.37	1.12 (0.96-1.3)	0.143	0.939
22	rs2543955	18643344	T/C	0.38/0.37	1.12 (0.96-1.3)	0.143	0.939
22	rs2543950	18639909	C/T	0.38/0.37	1.12 (0.96-1.29)	0.145	0.94
17	rs2304449	5044794	G/A	0.13/0.14	0.85 (0.69-1.06)	0.147	0.921
18	rs523239	162039	A/G	0.42/0.42	0.89 (0.77-1.04)	0.147	0.939
17	rs2289099	5050000	A/C	0.13/0.14	0.85 (0.69-1.06)	0.147	0.922
22	rs2543949	18639631	C/T	0.38/0.37	1.12 (0.96-1.29)	0.147	0.94
17	rs34791045	76805039	T/C	0.05/0.07	0.81 (0.6-1.08)	0.149	0.905
17	rs114991387	5037281	T/C	0.13/0.14	0.86 (0.69-1.06)	0.149	0.922
17	rs143518649	5038156	G/T	0.13/0.14	0.86 (0.69-1.06)	0.149	0.922
17	rs3213877	5039294	G/A	0.13/0.14	0.86 (0.69-1.06)	0.149	0.922
18	rs490425	165022	A/C	0.42/0.42	0.9 (0.77-1.04)	0.149	0.94
18	rs1785049	166542	C/A	0.42/0.42	0.9 (0.77-1.04)	0.149	0.94
18	rs7241427	168994	A/G	0.42/0.42	0.9 (0.77-1.04)	0.149	0.94
18	rs7238463	169441	C/A	0.42/0.42	0.9 (0.77-1.04)	0.149	0.94
18	rs2509447	170346	A/G	0.42/0.42	0.9 (0.77-1.04)	0.149	0.94
12	rs10747960	62795427	G/A	0.46/0.44	1.12 (0.96-1.29)	0.151	0.941
22	rs9618218	18632871	A/G	0.08/0.11	0.84 (0.65-1.07)	0.151	0.915
12	rs767390	62745322	T/C	0.46/0.44	1.11 (0.96-1.29)	0.153	0.942
16	rs11863279	9025523	A/G	0.05/0.05	1.27 (0.91-1.78)	0.154	0.901
18	rs16945343	165453	A/G	0.32/0.31	1.12 (0.96-1.32)	0.157	0.94
10	rs79083576	75321200	T/C	0.05/0.07	0.8 (0.58-1.09)	0.157	0.905
22	rs2543716	18643166	G/A	0.38/0.37	1.12 (0.96-1.3)	0.158	0.942
18	rs12052036	170950	A/G	0.32/0.31	1.12 (0.95-1.31)	0.165	0.941
18	rs79166095	172204	C/T	0.32/0.31	1.12 (0.95-1.31)	0.165	0.941
22	rs2543953	18642145	A/G	0.38/0.37	1.11 (0.96-1.29)	0.166	0.944
2	rs41461846	219313354	T/C	0.11/0.12	0.85 (0.68-1.07)	0.167	0.924
2	rs35311533	219402225	A/C	0.12/0.12	0.85 (0.68-1.07)	0.167	0.924
18	rs11447546	166012	A/C	0.26/0.27	1.12 (0.95-1.31)	0.168	0.942
12	rs12818222	62801413	A/C	0.46/0.44	1.11 (0.96-1.29)	0.168	0.945
1	rs6701954	22022176	T/G	0.34/0.35	0.9 (0.77-1.05)	0.168	0.943
12	rs2359687	62795654	A/G	0.46/0.44	1.11 (0.96-1.29)	0.169	0.945
2	rs77859765	219332503	G/A	0.12/0.13	0.85 (0.68-1.07)	0.169	0.925
10	rs76786170	75327140	C/A	0.34/0.36	0.9 (0.77-1.05)	0.17	0.945
10	rs2140933	75333192	T/G	0.34/0.36	0.9 (0.77-1.05)	0.17	0.945
10	rs11000698	75273441	G/A	0.05/0.07	0.81 (0.59-1.1)	0.171	0.91
12	rs11174451	62771803	C/T	0.46/0.44	1.11 (0.96-1.29)	0.172	0.946
12	rs11174452	62772102	A/G	0.46/0.44	1.11 (0.96-1.29)	0.172	0.946
1	rs17423390	22014471	G/T	0.34/0.35	0.9 (0.77-1.05)	0.172	0.944
1	rs10493008	22013771	G/A	0.34/0.35	0.9 (0.77-1.05)	0.174	0.944
18	rs585578	204232	G/A	0.41/0.42	0.9 (0.78-1.05)	0.174	0.946
18	rs77381524	168724	T/C	0.32/0.31	1.12 (0.95-1.31)	0.176	0.943
17	rs61555105	76796310	C/T	0.11/0.1	1.19 (0.93-1.52)	0.176	0.922
17	rs75908905	76796923	C/A	0.11/0.1	1.19 (0.93-1.52)	0.176	0.922
22	rs5747502	18642350	T/C	0.38/0.37	1.11 (0.95-1.29)	0.176	0.946
2	rs35813908	219320528	T/C	0.12/0.12	0.86 (0.68-1.07)	0.177	0.927
2	rs35485583	219325259	A/G	0.12/0.12	0.86 (0.68-1.07)	0.177	0.927
2	rs13006838	219326301	T/C	0.12/0.12	0.86 (0.68-1.07)	0.177	0.927
2	rs35795753	219331501	A/C	0.12/0.12	0.86 (0.68-1.07)	0.177	0.927
2	rs7607836	219332233	G/A	0.12/0.12	0.86 (0.68-1.07)	0.177	0.927
1	rs2995001	22027082	C/T	0.33/0.33	0.9 (0.77-1.05)	0.177	0.945
1	rs2930011	22027352	A/G	0.33/0.33	0.9 (0.77-1.05)	0.177	0.945
1	rs7553642	22027535	T/G	0.33/0.33	0.9 (0.77-1.05)	0.177	0.945
12	rs1390853	62795801	A/G	0.48/0.46	1.11 (0.95-1.28)	0.178	0.947
16	rs8045445	9027351	A/G	0.05/0.05	1.26 (0.9-1.75)	0.179	0.909
16	rs8061621	9029008	T/C	0.05/0.05	1.26 (0.9-1.75)	0.179	0.909
17	rs74763131	76801026	A/C	0.1/0.1	1.19 (0.93-1.52)	0.179	0.923
16	rs1542541	9026400	G/A	0.05/0.05	1.25 (0.9-1.75)	0.181	0.91
12	rs11174455	62781946	T/C	0.46/0.44	1.11 (0.95-1.28)	0.181	0.948
12	rs17097891	62783843	C/T	0.46/0.44	1.11 (0.95-1.28)	0.181	0.948
12	rs1532435	62785524	T/C	0.46/0.44	1.11 (0.95-1.28)	0.181	0.948
2	rs10498059	219341905	T/C	0.12/0.12	0.86 (0.68-1.08)	0.182	0.928
2	rs16859012	219345601	A/C	0.12/0.12	0.86 (0.68-1.08)	0.182	0.928
2	rs34104881	219351891	T/C	0.12/0.12	0.86 (0.68-1.08)	0.182	0.928
2	rs138574283	219353649	C/T	0.12/0.12	0.86 (0.68-1.08)	0.182	0.928
2	rs71415837	219354952	T/C	0.12/0.12	0.86 (0.68-1.08)	0.182	0.928
2	rs13028814	219355854	C/T	0.12/0.12	0.86 (0.68-1.08)	0.182	0.928
2	rs34727952	219357056	G/A	0.12/0.12	0.86 (0.68-1.08)	0.182	0.928
2	rs34313730	219362985	T/C	0.12/0.12	0.86 (0.68-1.08)	0.182	0.928
2	rs71415838	219363188	T/C	0.12/0.12	0.86 (0.68-1.08)	0.182	0.928
2	rs71415839	219363257	C/T	0.12/0.12	0.86 (0.68-1.08)	0.182	0.928
2	rs12998796	219363954	G/A	0.12/0.12	0.86 (0.68-1.08)	0.182	0.928
2	rs34735636	219368229	A/G	0.12/0.12	0.86 (0.68-1.08)	0.182	0.928
2	rs74738815	219369736	C/T	0.12/0.12	0.86 (0.68-1.08)	0.182	0.928
2	rs13011560	219371259	G/A	0.12/0.12	0.86 (0.68-1.08)	0.182	0.928
2	rs6755376	219371559	G/A	0.12/0.12	0.86 (0.68-1.08)	0.182	0.928
2	rs71415840	219373064	T/C	0.12/0.12	0.86 (0.68-1.08)	0.182	0.928
2	rs7565544	219375664	G/A	0.12/0.12	0.86 (0.68-1.08)	0.182	0.928
2	rs35089758	219377269	C/T	0.12/0.12	0.86 (0.68-1.08)	0.182	0.928
2	rs6729124	219384491	C/T	0.12/0.12	0.86 (0.68-1.08)	0.182	0.928
2	rs35362395	219387724	C/T	0.12/0.12	0.86 (0.68-1.08)	0.182	0.928
2	rs34887023	219389068	C/T	0.12/0.12	0.86 (0.68-1.08)	0.182	0.928
2	rs71415841	219391492	T/G	0.12/0.12	0.86 (0.68-1.08)	0.182	0.928
2	rs71415842	219393812	C/T	0.12/0.12	0.86 (0.68-1.08)	0.182	0.928
2	rs34100428	219398617	T/C	0.12/0.12	0.86 (0.68-1.08)	0.182	0.928
2	rs35122235	219400108	A/G	0.12/0.12	0.86 (0.68-1.08)	0.182	0.928
2	rs79399657	219400820	T/C	0.12/0.12	0.86 (0.68-1.08)	0.182	0.928
2	rs35935245	219405122	A/C	0.12/0.12	0.86 (0.68-1.08)	0.182	0.928
2	rs6714092	219405605	C/T	0.12/0.12	0.86 (0.68-1.08)	0.182	0.928
2	rs71415843	219406816	G/A	0.12/0.12	0.86 (0.68-1.08)	0.182	0.928
2	rs145080501	219416691	A/G	0.12/0.12	0.86 (0.68-1.08)	0.182	0.928
2	rs77861966	219421539	T/C	0.12/0.12	0.86 (0.68-1.08)	0.182	0.928
2	rs35898356	219424723	A/C	0.12/0.12	0.86 (0.68-1.08)	0.182	0.928
2	rs3821043	219427491	C/T	0.12/0.12	0.86 (0.68-1.08)	0.182	0.928
2	rs6734184	219433389	A/C	0.12/0.12	0.86 (0.68-1.08)	0.182	0.928
12	rs1901240	62791105	A/G	0.48/0.46	1.11 (0.95-1.28)	0.182	0.948
11	rs12421635	113721477	C/T	0.27/0.26	0.89 (0.76-1.05)	0.183	0.944
1	rs10799707	22038860	C/A	0.34/0.35	0.9 (0.77-1.05)	0.184	0.947
1	rs10917037	22039363	C/T	0.34/0.35	0.9 (0.77-1.05)	0.184	0.947
1	rs1018102	22041073	T/C	0.34/0.35	0.9 (0.77-1.05)	0.184	0.947
22	rs5746523	18642643	A/G	0.38/0.37	1.11 (0.95-1.29)	0.184	0.948
2	rs6737706	219434045	A/G	0.12/0.12	0.86 (0.68-1.08)	0.186	0.929
17	rs2306525	76798371	C/T	0.1/0.1	1.18 (0.92-1.51)	0.186	0.925
17	rs57490171	76798700	G/A	0.1/0.1	1.18 (0.92-1.51)	0.186	0.925
2	rs12991539	219428080	C/T	0.12/0.12	0.86 (0.68-1.08)	0.19	0.93
1	rs1874794	22038094	G/A	0.35/0.35	0.9 (0.77-1.05)	0.192	0.948
1	rs829396	22003793	T/C	0.13/0.12	1.16 (0.93-1.46)	0.193	0.931
15	rs3131562	50772479	C/T	0.5/0.5	0.91 (0.78-1.05)	0.193	0.951
19	rs10414335	57634906	G/T	0.06/0.06	0.81 (0.6-1.11)	0.194	0.916
10	rs117626502	75323996	C/A	0.24/0.26	0.9 (0.76-1.06)	0.195	0.946
2	rs72965151	219344165	G/T	0.11/0.12	0.86 (0.69-1.08)	0.196	0.932
1	rs6700844	22026412	C/T	0.33/0.33	0.9 (0.77-1.06)	0.2	0.949
18	rs34496489	196993	C/A	0.32/0.32	1.11 (0.95-1.3)	0.201	0.949
17	rs1122313	5032545	C/T	0.5/0.49	1.1 (0.95-1.27)	0.201	0.952
17	rs142564915	5075852	A/G	0.11/0.12	0.86 (0.68-1.08)	0.202	0.932
18	rs1299113	196465	G/A	0.43/0.43	0.91 (0.78-1.05)	0.203	0.952
17	rs2071456	5031946	G/A	0.5/0.49	1.1 (0.95-1.27)	0.203	0.953
17	rs3853647	5031436	C/A	0.5/0.49	1.1 (0.95-1.27)	0.203	0.953
17	rs145513395	5073141	G/A	0.11/0.12	0.86 (0.68-1.08)	0.204	0.932
22	rs361932	18637375	A/G	0.39/0.39	1.1 (0.95-1.28)	0.205	0.952
17	rs57083294	5041696	G/A	0.5/0.49	1.1 (0.95-1.27)	0.205	0.953
17	rs28645497	5042241	G/A	0.5/0.49	1.1 (0.95-1.27)	0.205	0.953
11	rs1979687	11979674	A/G	0.45/0.44	1.1 (0.95-1.28)	0.206	0.952
2	rs532425	219434194	A/G	0.11/0.12	0.87 (0.69-1.08)	0.208	0.934
19	rs1982912	57630956	G/A	0.06/0.06	0.82 (0.6-1.12)	0.209	0.919
18	rs77935765	192543	C/T	0.32/0.32	1.11 (0.94-1.3)	0.21	0.951
16	rs12600147	9051632	A/C	0.1/0.09	1.18 (0.91-1.52)	0.21	0.929
2	rs3755042	219317248	T/C	0.11/0.12	0.87 (0.69-1.09)	0.21	0.935
2	rs4674310	219318078	T/C	0.11/0.12	0.87 (0.69-1.09)	0.21	0.935
2	rs684776	219324016	T/C	0.11/0.12	0.87 (0.69-1.09)	0.21	0.935
2	rs664514	219329819	A/G	0.11/0.12	0.87 (0.69-1.09)	0.21	0.935
2	rs72965126	219330189	C/T	0.11/0.12	0.87 (0.69-1.09)	0.21	0.935
2	rs10200507	219335944	C/A	0.11/0.12	0.87 (0.69-1.09)	0.21	0.935
2	rs833084	219337333	A/G	0.11/0.12	0.87 (0.69-1.09)	0.21	0.935
2	rs549026	219339283	T/C	0.11/0.12	0.87 (0.69-1.09)	0.21	0.935
2	rs3845835	219342284	T/C	0.11/0.12	0.87 (0.69-1.09)	0.21	0.935
2	rs17462853	219345637	T/G	0.11/0.12	0.87 (0.69-1.09)	0.21	0.935
2	rs2674932	219349370	C/A	0.11/0.12	0.87 (0.69-1.09)	0.21	0.935
2	rs7571743	219352572	C/T	0.11/0.12	0.87 (0.69-1.09)	0.21	0.935
2	rs10932782	219353195	C/T	0.11/0.12	0.87 (0.69-1.09)	0.21	0.935
2	rs12468043	219354197	C/A	0.11/0.12	0.87 (0.69-1.09)	0.21	0.935
2	rs626432	219355658	C/A	0.11/0.12	0.87 (0.69-1.09)	0.21	0.935
2	rs556468	219355794	G/A	0.11/0.12	0.87 (0.69-1.09)	0.21	0.935
2	rs655441	219357545	C/T	0.11/0.12	0.87 (0.69-1.09)	0.21	0.935
2	rs6710383	219359685	T/G	0.11/0.12	0.87 (0.69-1.09)	0.21	0.935
2	rs1727107	219360065	A/G	0.11/0.12	0.87 (0.69-1.09)	0.21	0.935
2	rs639913	219365971	A/C	0.11/0.12	0.87 (0.69-1.09)	0.21	0.935
2	rs12617603	219369288	A/G	0.11/0.12	0.87 (0.69-1.09)	0.21	0.935
2	rs620049	219371764	A/G	0.11/0.12	0.87 (0.69-1.09)	0.21	0.935
2	rs634590	219372768	C/A	0.11/0.12	0.87 (0.69-1.09)	0.21	0.935
2	rs636723	219373197	A/G	0.11/0.12	0.87 (0.69-1.09)	0.21	0.935
2	rs485975	219374250	C/T	0.11/0.12	0.87 (0.69-1.09)	0.21	0.935
2	rs514356	219375018	C/T	0.11/0.12	0.87 (0.69-1.09)	0.21	0.935
2	rs533760	219381405	T/C	0.11/0.12	0.87 (0.69-1.09)	0.21	0.935
2	rs112241774	219391718	A/G	0.11/0.12	0.87 (0.69-1.09)	0.21	0.935
2	rs688116	219391754	A/G	0.11/0.12	0.87 (0.69-1.09)	0.21	0.935
2	rs541860	219391755	C/T	0.11/0.12	0.87 (0.69-1.09)	0.21	0.935
2	rs7603816	219396255	C/T	0.11/0.12	0.87 (0.69-1.09)	0.21	0.935
2	rs3856548	219398164	C/T	0.11/0.12	0.87 (0.69-1.09)	0.21	0.935
2	rs13414408	219399189	G/A	0.11/0.12	0.87 (0.69-1.09)	0.21	0.935
2	rs687747	219399627	T/C	0.11/0.12	0.87 (0.69-1.09)	0.21	0.935
2	rs578450	219401237	C/T	0.11/0.12	0.87 (0.69-1.09)	0.21	0.935
2	rs523305	219402691	T/C	0.11/0.12	0.87 (0.69-1.09)	0.21	0.935
2	rs7583449	219403022	A/C	0.11/0.12	0.87 (0.69-1.09)	0.21	0.935
2	rs514799	219411203	A/G	0.11/0.12	0.87 (0.69-1.09)	0.21	0.935
2	rs10205073	219412784	C/A	0.11/0.12	0.87 (0.69-1.09)	0.21	0.935
2	rs642520	219423605	G/A	0.11/0.12	0.87 (0.69-1.09)	0.21	0.935
2	rs593888	219427597	A/G	0.11/0.12	0.87 (0.69-1.09)	0.21	0.935
2	rs581013	219432040	G/T	0.11/0.12	0.87 (0.69-1.09)	0.21	0.935
2	rs496674	219432569	G/A	0.11/0.12	0.87 (0.69-1.09)	0.21	0.935
2	rs526897	219433597	G/A	0.11/0.12	0.87 (0.69-1.09)	0.21	0.935
16	rs7192659	9024757	C/T	0.05/0.05	1.23 (0.89-1.72)	0.211	0.917
19	rs8103779	57643051	G/A	0.06/0.06	0.82 (0.61-1.12)	0.212	0.921
19	rs2201524	57643455	T/G	0.06/0.06	0.82 (0.61-1.12)	0.212	0.921
17	rs138542685	5037938	C/T	0.11/0.12	0.86 (0.68-1.09)	0.213	0.934
17	rs117300881	5039678	C/T	0.11/0.12	0.86 (0.68-1.09)	0.213	0.934
2	rs832813	219354569	T/C	0.11/0.12	0.87 (0.69-1.09)	0.213	0.935
17	rs2071455	5031913	C/T	0.11/0.12	0.86 (0.69-1.09)	0.216	0.935
2	rs12619347	219419935	T/C	0.11/0.12	0.87 (0.69-1.09)	0.216	0.936
16	rs2291649	84800907	G/A	0.4/0.37	1.1 (0.95-1.28)	0.217	0.953
2	rs35945874	219354006	A/G	0.11/0.12	0.87 (0.69-1.09)	0.219	0.936
10	rs73272359	75259077	T/C	0.31/0.32	0.91 (0.77-1.06)	0.219	0.952
10	rs7098453	75261621	A/G	0.31/0.32	0.91 (0.77-1.06)	0.219	0.952
10	rs7899149	75263329	G/T	0.31/0.32	0.91 (0.77-1.06)	0.219	0.952
2	rs13400327	219354856	C/T	0.11/0.12	0.87 (0.69-1.09)	0.22	0.936
19	rs34378601	57632725	C/A	0.06/0.06	0.82 (0.6-1.12)	0.22	0.922
19	rs34946355	57632834	C/T	0.06/0.06	0.82 (0.6-1.12)	0.22	0.922
15	rs12591094	50735944	G/T	0.44/0.44	1.1 (0.95-1.27)	0.221	0.954
17	rs12709341	5053874	C/T	0.09/0.08	1.18 (0.91-1.53)	0.224	0.93
16	rs4783055	84742203	C/A	0.13/0.14	0.87 (0.7-1.09)	0.224	0.938
1	rs829420	22013561	C/A	0.32/0.33	0.91 (0.77-1.06)	0.224	0.952
16	rs2086154	9042631	A/C	0.05/0.05	1.23 (0.88-1.71)	0.229	0.92
22	rs361784	18638776	A/G	0.38/0.38	1.1 (0.94-1.27)	0.23	0.956
17	rs7217654	76811307	A/G	0.05/0.07	0.84 (0.63-1.12)	0.23	0.926
10	rs7092904	75267204	C/A	0.31/0.32	0.91 (0.78-1.06)	0.231	0.954
18	rs78209482	209241	T/C	0.33/0.32	1.1 (0.94-1.29)	0.232	0.954
18	rs16953056	210306	A/G	0.33/0.32	1.1 (0.94-1.29)	0.232	0.954
19	rs12980671	57631656	A/G	0.06/0.06	0.83 (0.61-1.13)	0.232	0.924
15	rs3098172	50772552	A/G	0.5/0.5	0.92 (0.79-1.06)	0.233	0.957
2	rs630858	219409689	C/A	0.11/0.12	0.87 (0.7-1.09)	0.235	0.939
22	rs4422236	18638158	G/A	0.36/0.35	1.1 (0.94-1.27)	0.235	0.956
17	rs2279309	76792833	G/A	0.06/0.07	0.84 (0.63-1.12)	0.236	0.928
17	rs3890287	5032168	G/A	0.09/0.08	1.17 (0.9-1.52)	0.237	0.932
1	rs523504	22038987	T/C	0.33/0.33	0.91 (0.78-1.06)	0.237	0.955
1	rs333185	22042643	T/C	0.33/0.33	0.91 (0.78-1.06)	0.237	0.955
1	rs333188	22040294	T/C	0.33/0.33	0.91 (0.78-1.06)	0.237	0.955
1	rs692790	22044929	T/C	0.33/0.33	0.91 (0.78-1.06)	0.238	0.955
17	rs12103728	76814115	G/T	0.05/0.07	0.84 (0.63-1.12)	0.238	0.928
22	rs361816	18638649	G/A	0.38/0.38	1.09 (0.94-1.27)	0.24	0.956
11	rs11255	11979592	G/A	0.45/0.44	1.09 (0.94-1.27)	0.24	0.956
15	rs3131559	50780214	C/A	0.48/0.48	0.92 (0.79-1.06)	0.242	0.957
1	rs333168	22035002	C/T	0.33/0.33	0.91 (0.78-1.07)	0.243	0.955
16	rs74032690	84790634	G/A	0.12/0.13	0.88 (0.71-1.09)	0.244	0.942
10	rs113069685	75269197	C/T	0.31/0.32	0.91 (0.78-1.07)	0.244	0.955
16	rs1677480	9027441	T/G	0.11/0.1	1.16 (0.9-1.49)	0.244	0.936
17	rs28549084	5052689	C/T	0.09/0.08	1.17 (0.9-1.52)	0.244	0.934
19	rs7255392	57644553	T/C	0.06/0.06	0.84 (0.62-1.13)	0.247	0.927
16	rs12448024	9024564	G/A	0.11/0.1	1.16 (0.9-1.48)	0.248	0.937
18	rs76860101	188826	C/T	0.33/0.32	1.1 (0.94-1.28)	0.248	0.956
10	rs7074504	75287999	A/C	0.31/0.32	0.91 (0.78-1.07)	0.249	0.956
10	rs12255505	75289359	C/A	0.31/0.32	0.91 (0.78-1.07)	0.249	0.956
12	rs80107595	62796346	G/A	0.06/0.05	1.22 (0.87-1.7)	0.25	0.923
18	rs16951450	200576	C/T	0.33/0.32	1.1 (0.94-1.28)	0.25	0.956
18	rs3765617	202577	A/G	0.33/0.32	1.1 (0.94-1.28)	0.25	0.956
15	rs3098174	50778853	C/T	0.48/0.48	0.92 (0.79-1.06)	0.25	0.958
10	rs3793663	75260183	T/C	0.31/0.32	0.91 (0.78-1.07)	0.251	0.956
11	rs12417827	113736446	C/A	0.31/0.3	0.91 (0.78-1.07)	0.252	0.956
11	rs12420194	113742441	G/A	0.31/0.3	0.91 (0.78-1.07)	0.252	0.956
11	rs78015023	11867446	A/G	0.06/0.06	1.19 (0.88-1.61)	0.255	0.929
16	rs34536612	84788514	A/G	0.44/0.41	1.09 (0.94-1.26)	0.255	0.959
1	rs4654768	22058235	G/A	0.06/0.06	1.2 (0.88-1.64)	0.257	0.928
1	rs71513001	22066435	G/T	0.06/0.06	1.2 (0.88-1.64)	0.257	0.928
16	rs12929193	9044162	T/C	0.1/0.09	1.16 (0.9-1.49)	0.258	0.937
22	rs361553	18638612	C/T	0.35/0.35	1.09 (0.94-1.27)	0.259	0.958
15	rs3131571	50752029	G/A	0.49/0.5	0.92 (0.8-1.06)	0.26	0.96
18	rs471274	203081	A/C	0.42/0.42	0.92 (0.79-1.07)	0.26	0.959
1	rs6675677	22026301	G/A	0.33/0.33	0.91 (0.78-1.07)	0.261	0.957
10	rs75516278	75269597	C/T	0.31/0.32	0.91 (0.78-1.07)	0.261	0.957
1	rs333186	22040703	A/G	0.33/0.33	0.91 (0.78-1.07)	0.261	0.957
18	rs3859374	184707	G/A	0.33/0.32	1.09 (0.94-1.28)	0.262	0.957
18	rs151245031	188708	C/T	0.33/0.32	1.09 (0.94-1.28)	0.262	0.957
18	rs77363148	188843	A/G	0.33/0.32	1.09 (0.94-1.28)	0.262	0.957
11	rs111691619	113727520	C/T	0.31/0.3	0.91 (0.78-1.07)	0.263	0.957
1	rs6664218	22055917	A/G	0.32/0.33	0.91 (0.78-1.07)	0.264	0.958
17	rs7218605	76811803	C/T	0.49/0.46	1.09 (0.94-1.26)	0.265	0.96
18	rs76777390	199067	C/T	0.33/0.32	1.09 (0.93-1.28)	0.269	0.958
22	rs361917	18637268	T/C	0.35/0.35	1.09 (0.94-1.27)	0.27	0.96
16	rs35791148	84764799	A/G	0.43/0.41	1.09 (0.94-1.26)	0.271	0.96
2	rs588182	219412335	C/A	0.12/0.12	0.88 (0.7-1.11)	0.273	0.944
16	rs9922395	9051353	T/C	0.1/0.09	1.15 (0.89-1.49)	0.274	0.939
11	rs11214737	113715083	C/T	0.31/0.3	0.92 (0.78-1.07)	0.275	0.959
19	rs7258630	57645291	G/A	0.06/0.06	0.84 (0.62-1.15)	0.275	0.931
10	rs111914135	75302313	C/T	0.31/0.32	0.92 (0.78-1.07)	0.275	0.959
18	rs579219	193162	C/T	0.43/0.43	0.92 (0.79-1.07)	0.277	0.961
15	rs3098180	50788701	T/G	0.49/0.5	0.92 (0.79-1.07)	0.278	0.961
10	rs12248024	75304865	C/T	0.31/0.32	0.92 (0.78-1.07)	0.279	0.959
16	rs12922301	84794870	A/G	0.4/0.37	1.09 (0.94-1.26)	0.279	0.961
2	rs576901	219424364	A/G	0.12/0.12	0.88 (0.7-1.11)	0.281	0.945
12	rs11174456	62783967	C/T	0.06/0.05	1.19 (0.87-1.63)	0.282	0.931
15	rs3098204	50741068	A/C	0.49/0.5	0.92 (0.8-1.07)	0.282	0.962
22	rs361814	18637050	G/T	0.35/0.35	1.09 (0.93-1.26)	0.282	0.961
2	rs832808	219408054	G/A	0.11/0.12	0.88 (0.7-1.11)	0.283	0.945
16	rs12932018	84796603	A/G	0.4/0.38	1.09 (0.93-1.26)	0.283	0.961
10	rs112346369	75281572	T/C	0.31/0.32	0.92 (0.78-1.07)	0.284	0.959
10	rs113623919	75288294	G/A	0.31/0.32	0.92 (0.78-1.07)	0.284	0.959
15	rs16963724	50725602	T/C	0.49/0.5	0.92 (0.8-1.07)	0.284	0.962
16	rs1541697	84794636	A/G	0.26/0.28	0.91 (0.78-1.08)	0.285	0.958
15	rs79262459	50752567	G/A	0.48/0.47	1.08 (0.94-1.25)	0.287	0.962
10	rs111818162	75273155	G/A	0.31/0.32	0.92 (0.79-1.08)	0.288	0.96
16	rs2248797	9040319	T/C	0.1/0.09	1.15 (0.89-1.48)	0.289	0.941
22	rs362131	18636082	A/G	0.35/0.35	1.09 (0.93-1.26)	0.291	0.961
16	rs1677491	9003250	T/G	0.28/0.3	0.92 (0.78-1.08)	0.294	0.958
16	rs11863406	84802666	T/G	0.4/0.38	1.08 (0.93-1.26)	0.295	0.962
11	rs7108356	11903002	C/A	0.07/0.07	1.17 (0.87-1.56)	0.296	0.936
11	rs12575186	113724097	T/C	0.31/0.3	0.92 (0.79-1.08)	0.298	0.961
17	rs34518375	76807170	G/A	0.05/0.07	0.85 (0.63-1.15)	0.299	0.935
1	rs10753519	22100963	C/T	0.33/0.33	0.92 (0.79-1.08)	0.302	0.961
1	rs10799714	22103637	C/T	0.33/0.33	0.92 (0.79-1.08)	0.302	0.961
10	rs61645699	75320629	G/A	0.24/0.26	0.92 (0.78-1.08)	0.303	0.959
10	rs12572341	75321174	G/A	0.24/0.26	0.92 (0.78-1.08)	0.303	0.959
17	rs3744803	76793533	C/T	0.1/0.09	1.15 (0.88-1.49)	0.303	0.942
1	rs535911	22048982	C/T	0.33/0.33	0.92 (0.79-1.08)	0.303	0.961
16	rs35307127	84798089	T/C	0.4/0.38	1.08 (0.93-1.26)	0.304	0.962
16	rs7186685	84798781	T/C	0.4/0.38	1.08 (0.93-1.26)	0.304	0.962
16	rs2437711	9006185	T/C	0.28/0.29	0.92 (0.78-1.08)	0.306	0.96
16	rs7192755	9043542	T/G	0.05/0.05	1.19 (0.85-1.65)	0.309	0.932
10	rs7097806	75298465	A/G	0.32/0.32	0.92 (0.79-1.08)	0.313	0.962
16	rs3829516	84777926	C/T	0.39/0.41	0.93 (0.8-1.07)	0.315	0.964
16	rs2447914	9005640	A/G	0.28/0.29	0.92 (0.78-1.08)	0.316	0.96
12	rs116934729	62737700	G/A	0.06/0.05	1.19 (0.85-1.66)	0.316	0.932
17	rs11652391	5034783	G/A	0.06/0.07	0.86 (0.64-1.16)	0.316	0.937
16	rs2447915	9005067	T/C	0.28/0.3	0.92 (0.78-1.08)	0.317	0.96
1	rs16825896	22054427	C/A	0.33/0.33	0.92 (0.79-1.08)	0.317	0.962
17	rs9675033	76796850	A/G	0.05/0.07	0.86 (0.64-1.16)	0.318	0.938
16	rs1812062	84778690	C/T	0.39/0.41	0.93 (0.8-1.08)	0.318	0.964
16	rs2326391	84778694	T/C	0.39/0.41	0.93 (0.8-1.08)	0.318	0.964
1	rs7538354	22076638	C/T	0.33/0.33	0.92 (0.79-1.08)	0.319	0.962
16	rs11859963	84803278	A/G	0.4/0.38	1.08 (0.93-1.26)	0.319	0.963
11	rs12416876	113698947	G/A	0.31/0.3	0.92 (0.79-1.08)	0.319	0.962
1	rs1618590	22016719	T/C	0.06/0.05	1.19 (0.85-1.67)	0.319	0.932
1	rs10753517	22063149	G/A	0.33/0.33	0.92 (0.79-1.08)	0.321	0.963
10	rs12572177	75285837	G/T	0.32/0.32	0.92 (0.79-1.08)	0.322	0.962
10	rs16930681	75295258	G/A	0.32/0.32	0.92 (0.79-1.08)	0.323	0.962
17	rs61159316	76792610	C/A	0.09/0.09	1.14 (0.88-1.48)	0.324	0.944
17	rs58206259	76792798	G/A	0.09/0.09	1.14 (0.88-1.48)	0.324	0.944
16	rs62031299	9008037	A/G	0.28/0.29	0.92 (0.78-1.09)	0.324	0.961
16	rs4985012	9000003	G/A	0.34/0.35	0.92 (0.79-1.08)	0.326	0.962
16	rs35594082	84796864	A/C	0.4/0.38	1.08 (0.93-1.25)	0.326	0.964
1	rs333174	22067338	G/A	0.33/0.33	0.92 (0.79-1.08)	0.327	0.963
16	rs4985065	9002672	C/A	0.28/0.3	0.92 (0.78-1.09)	0.329	0.961
11	rs11214736	113705774	T/G	0.31/0.3	0.93 (0.79-1.08)	0.332	0.963
1	rs6703219	22049937	G/T	0.33/0.33	0.93 (0.79-1.08)	0.332	0.963
1	rs2275668	22050649	C/A	0.33/0.33	0.93 (0.79-1.08)	0.332	0.963
1	rs4654981	22051873	G/A	0.33/0.33	0.93 (0.79-1.08)	0.332	0.963
1	rs12130039	22052070	C/A	0.33/0.33	0.93 (0.79-1.08)	0.332	0.963
1	rs7554400	22052387	T/C	0.33/0.33	0.93 (0.79-1.08)	0.332	0.963
1	rs6667223	22088841	G/A	0.33/0.33	0.93 (0.79-1.08)	0.334	0.963
17	rs75961490	76811920	T/C	0.1/0.09	1.13 (0.88-1.46)	0.335	0.945
1	rs333195	22077672	C/A	0.33/0.33	0.93 (0.79-1.08)	0.337	0.964
1	rs10799711	22092021	G/A	0.33/0.33	0.93 (0.79-1.08)	0.337	0.964
2	rs4674314	219423520	T/C	0.12/0.12	0.89 (0.71-1.12)	0.337	0.95
1	rs829383	22017245	T/C	0.06/0.05	1.18 (0.84-1.66)	0.337	0.934
17	rs8069830	76817858	C/T	0.05/0.07	0.86 (0.64-1.17)	0.338	0.939
16	rs2447911	9018665	T/G	0.28/0.29	0.92 (0.78-1.09)	0.343	0.962
15	rs3131565	50763394	A/C	0.49/0.49	0.93 (0.81-1.08)	0.346	0.966
16	rs16974453	84758510	C/T	0.39/0.36	1.07 (0.92-1.25)	0.35	0.966
16	rs1477392	84788948	C/T	0.46/0.44	1.07 (0.93-1.24)	0.353	0.966
17	rs76330038	76805324	T/C	0.1/0.09	1.13 (0.87-1.46)	0.353	0.947
17	rs192569413	76806338	T/C	0.1/0.09	1.13 (0.87-1.46)	0.353	0.947
17	rs184319400	76806339	C/T	0.1/0.09	1.13 (0.87-1.46)	0.353	0.947
1	rs2315931	22076705	G/A	0.33/0.33	0.93 (0.79-1.09)	0.355	0.965
16	rs11149681	84802172	A/G	0.46/0.45	1.07 (0.93-1.24)	0.356	0.967
10	rs12251843	75312064	G/A	0.32/0.32	0.93 (0.79-1.09)	0.356	0.964
17	rs75648773	76808457	T/C	0.1/0.1	1.13 (0.88-1.45)	0.357	0.948
16	rs8054659	9049094	T/C	0.05/0.05	1.17 (0.84-1.62)	0.357	0.937
10	rs1880701	75313232	G/A	0.31/0.31	0.93 (0.79-1.09)	0.358	0.964
11	rs7113526	113691836	G/T	0.31/0.29	0.93 (0.79-1.09)	0.362	0.965
11	rs12418634	113708749	C/A	0.31/0.3	0.93 (0.79-1.09)	0.362	0.965
21	rs8128151	30405763	G/T	0.4/0.4	1.07 (0.92-1.25)	0.364	0.966
21	rs8128034	30405849	C/T	0.4/0.4	1.07 (0.92-1.25)	0.364	0.966
1	rs117327977	22043844	T/C	0.06/0.06	1.16 (0.84-1.59)	0.364	0.939
2	rs112756646	85847272	C/T	0.34/0.31	1.08 (0.92-1.26)	0.365	0.965
16	rs16974558	84787111	G/A	0.39/0.37	1.07 (0.92-1.24)	0.366	0.967
1	rs7548795	22090256	C/T	0.33/0.33	0.93 (0.8-1.09)	0.367	0.965
15	rs3131575	50731154	T/G	0.5/0.5	0.93 (0.81-1.08)	0.369	0.967
1	rs10458383	22082794	T/C	0.33/0.33	0.93 (0.8-1.09)	0.37	0.966
1	rs10458384	22082923	G/A	0.33/0.33	0.93 (0.8-1.09)	0.37	0.966
16	rs876884	8996788	C/T	0.23/0.24	0.92 (0.77-1.1)	0.376	0.961
10	rs59958877	75313885	C/T	0.31/0.31	0.93 (0.79-1.09)	0.38	0.965
16	rs8048680	84762708	A/G	0.39/0.36	1.07 (0.92-1.24)	0.381	0.967
11	rs7122656	11899895	C/T	0.07/0.07	1.13 (0.86-1.5)	0.384	0.945
21	rs56404428	30425212	C/T	0.07/0.07	0.88 (0.66-1.17)	0.385	0.945
17	rs4796800	76804547	A/G	0.14/0.14	1.1 (0.89-1.35)	0.385	0.957
1	rs16825842	22028804	T/C	0.05/0.05	1.16 (0.83-1.61)	0.386	0.939
16	rs12599287	84795549	G/A	0.24/0.26	0.93 (0.78-1.1)	0.386	0.964
11	rs57218772	11938986	T/C	0.07/0.07	1.13 (0.86-1.5)	0.386	0.946
16	rs12922556	84784290	A/G	0.39/0.36	1.07 (0.92-1.24)	0.387	0.968
18	rs72856240	192228	T/G	0.23/0.24	0.93 (0.78-1.1)	0.387	0.963
17	rs1821722	5043254	T/C	0.13/0.14	0.91 (0.73-1.13)	0.39	0.956
17	rs35856850	5051126	C/T	0.13/0.14	0.91 (0.73-1.13)	0.39	0.956
11	rs4910429	11931298	C/T	0.2/0.2	1.08 (0.9-1.31)	0.391	0.961
17	rs3744792	76823227	T/G	0.1/0.1	1.12 (0.87-1.43)	0.392	0.951
17	rs7216559	76823658	G/T	0.1/0.1	1.12 (0.87-1.43)	0.392	0.951
11	rs77591910	11935967	T/C	0.07/0.07	1.13 (0.85-1.5)	0.392	0.946
11	rs79406501	11913764	C/T	0.07/0.07	1.13 (0.85-1.5)	0.392	0.946
11	rs7101853	11904516	T/C	0.07/0.07	1.13 (0.85-1.49)	0.395	0.946
17	rs34309241	5053331	G/A	0.13/0.14	0.91 (0.73-1.13)	0.397	0.956
1	rs482791	22036256	A/C	0.06/0.06	1.15 (0.83-1.58)	0.397	0.941
16	rs774295	84802691	A/C	0.46/0.45	1.07 (0.92-1.23)	0.399	0.969
15	rs56396299	50746845	G/T	0.5/0.5	1.07 (0.92-1.23)	0.399	0.969
11	rs7941549	11868288	T/C	0.07/0.07	1.13 (0.85-1.49)	0.4	0.947
11	rs76307988	11886012	A/G	0.07/0.07	1.13 (0.85-1.49)	0.4	0.947
11	rs7926003	11894729	T/C	0.07/0.07	1.13 (0.85-1.49)	0.4	0.947
11	rs79000962	11896844	G/A	0.07/0.07	1.13 (0.85-1.49)	0.4	0.947
11	rs11827279	11897316	A/C	0.07/0.07	1.13 (0.85-1.49)	0.4	0.947
11	rs11822702	11897425	C/A	0.07/0.07	1.13 (0.85-1.49)	0.4	0.947
11	rs11825198	11897725	T/C	0.07/0.07	1.13 (0.85-1.49)	0.4	0.947
16	rs12447199	84781127	T/G	0.45/0.43	1.07 (0.92-1.23)	0.401	0.969
11	rs4243945	11922793	G/A	0.2/0.2	1.08 (0.9-1.3)	0.404	0.962
11	rs7931741	11928593	G/A	0.2/0.2	1.08 (0.9-1.3)	0.404	0.962
15	rs3098177	50783777	G/A	0.41/0.41	0.94 (0.81-1.09)	0.408	0.969
16	rs12929725	84764879	C/A	0.39/0.36	1.07 (0.92-1.24)	0.408	0.968
17	rs7221061	5040758	A/C	0.13/0.14	0.91 (0.74-1.13)	0.409	0.957
19	rs144383865	57636731	G/A	0.15/0.15	1.09 (0.89-1.33)	0.409	0.959
11	rs7935751	11894021	C/T	0.2/0.2	1.08 (0.9-1.3)	0.412	0.962
16	rs62050862	84781949	G/A	0.39/0.36	1.07 (0.92-1.24)	0.412	0.969
19	rs4292020	57637294	C/A	0.15/0.15	1.09 (0.89-1.33)	0.412	0.959
19	rs4408638	57637302	A/G	0.15/0.15	1.09 (0.89-1.33)	0.412	0.959
19	rs4456615	57637521	G/A	0.15/0.15	1.09 (0.89-1.33)	0.412	0.959
19	rs4293490	57637529	C/T	0.15/0.15	1.09 (0.89-1.33)	0.412	0.959
19	rs144907611	57637592	G/A	0.15/0.15	1.09 (0.89-1.33)	0.412	0.959
19	rs28841103	57637778	T/C	0.15/0.15	1.09 (0.89-1.33)	0.412	0.959
17	rs8073787	5042894	T/C	0.09/0.08	1.12 (0.86-1.45)	0.413	0.95
15	rs61565615	50730026	A/G	0.5/0.5	1.06 (0.92-1.23)	0.414	0.969
16	rs9924441	9047198	C/T	0.05/0.05	1.15 (0.82-1.6)	0.414	0.941
1	rs2301286	161136224	C/A	0.41/0.38	1.07 (0.92-1.24)	0.416	0.968
16	rs16974500	84777587	G/A	0.23/0.25	0.93 (0.79-1.11)	0.416	0.965
16	rs1657091	8995414	C/T	0.23/0.24	0.93 (0.78-1.11)	0.42	0.964
15	rs7164347	50718561	T/C	0.49/0.5	0.94 (0.81-1.09)	0.421	0.97
17	rs74833171	76817939	C/T	0.1/0.09	1.11 (0.86-1.44)	0.422	0.951
11	rs11022074	11903129	T/G	0.2/0.2	1.08 (0.9-1.3)	0.423	0.963
17	rs1531798	76822131	A/G	0.47/0.5	0.94 (0.81-1.09)	0.424	0.969
15	rs7182407	50714679	A/G	0.49/0.49	0.94 (0.81-1.09)	0.425	0.97
11	rs35628914	11908228	T/C	0.31/0.31	1.07 (0.91-1.25)	0.426	0.967
17	rs11871054	5034048	A/G	0.13/0.14	0.92 (0.74-1.14)	0.426	0.958
16	rs60566983	84774799	A/G	0.39/0.37	1.06 (0.91-1.24)	0.427	0.969
16	rs16974560	84788425	A/G	0.39/0.37	1.06 (0.91-1.23)	0.43	0.969
11	rs2023642	113684215	C/A	0.47/0.45	0.94 (0.82-1.09)	0.432	0.97
16	rs3764333	84793261	A/G	0.4/0.38	1.06 (0.91-1.23)	0.433	0.969
15	rs11070776	50735488	G/A	0.41/0.41	0.94 (0.81-1.09)	0.434	0.97
11	rs75716419	11950462	T/C	0.07/0.07	1.12 (0.84-1.49)	0.435	0.948
16	rs7189170	9014385	G/A	0.33/0.34	0.94 (0.8-1.1)	0.436	0.968
16	rs11801	8990239	T/C	0.28/0.29	0.94 (0.79-1.11)	0.436	0.966
16	rs7184644	84786460	C/A	0.39/0.36	1.06 (0.91-1.23)	0.439	0.97
16	rs4985013	9008475	G/A	0.27/0.28	0.94 (0.79-1.11)	0.439	0.967
11	rs72632960	11956954	C/T	0.24/0.24	1.07 (0.9-1.27)	0.443	0.966
16	rs16974515	84782510	T/G	0.39/0.36	1.06 (0.91-1.23)	0.443	0.97
16	rs78866288	84780069	C/T	0.23/0.25	0.94 (0.79-1.11)	0.444	0.966
16	rs16974532	84783310	G/A	0.39/0.36	1.06 (0.91-1.23)	0.445	0.97
16	rs16974535	84783473	G/A	0.39/0.36	1.06 (0.91-1.23)	0.445	0.97
16	rs12598223	84783873	A/G	0.39/0.36	1.06 (0.91-1.23)	0.445	0.97
11	rs7126080	113724673	G/A	0.45/0.47	1.06 (0.92-1.22)	0.445	0.971
18	rs655781	196829	G/A	0.44/0.43	0.94 (0.82-1.09)	0.446	0.97
11	rs7938839	11870842	G/T	0.07/0.07	1.12 (0.84-1.48)	0.446	0.949
16	rs1529916	8991190	G/A	0.23/0.24	0.93 (0.78-1.11)	0.448	0.965
16	rs9933060	9020056	C/T	0.05/0.05	1.14 (0.81-1.59)	0.449	0.943
16	rs34457873	84782871	T/G	0.39/0.36	1.06 (0.91-1.23)	0.449	0.97
16	rs35019923	84782214	A/C	0.39/0.36	1.06 (0.91-1.23)	0.45	0.97
16	rs7185949	84779248	T/G	0.39/0.37	1.06 (0.91-1.23)	0.451	0.97
11	rs10765894	11905993	C/T	0.2/0.2	1.07 (0.89-1.29)	0.452	0.964
11	rs59719212	11942785	T/G	0.07/0.07	1.11 (0.84-1.48)	0.453	0.949
16	rs16974508	84781075	G/A	0.39/0.36	1.06 (0.91-1.23)	0.453	0.97
16	rs2447918	8996377	C/T	0.23/0.24	0.93 (0.78-1.12)	0.455	0.965
21	rs2832154	30410304	T/C	0.07/0.07	0.9 (0.68-1.19)	0.456	0.949
16	rs8058755	84785203	G/A	0.41/0.39	1.06 (0.91-1.23)	0.458	0.97
1	rs829386	22021313	A/G	0.06/0.05	1.14 (0.81-1.59)	0.46	0.943
11	rs4910427	11875448	T/C	0.13/0.13	1.09 (0.87-1.35)	0.461	0.959
21	rs77898159	30406782	C/A	0.05/0.05	1.13 (0.82-1.55)	0.464	0.945
11	rs7936742	11872651	T/C	0.13/0.13	1.09 (0.87-1.35)	0.465	0.959
16	rs34327141	84776991	C/T	0.39/0.37	1.06 (0.91-1.23)	0.465	0.971
18	rs9964035	186741	G/T	0.22/0.24	0.94 (0.79-1.12)	0.465	0.966
16	rs16974519	84782750	A/C	0.39/0.36	1.06 (0.91-1.23)	0.465	0.971
16	rs16974527	84782822	C/T	0.39/0.36	1.06 (0.91-1.23)	0.465	0.971
15	rs17696277	50770254	A/G	0.08/0.09	0.91 (0.7-1.18)	0.466	0.953
16	rs113384584	84781664	A/G	0.39/0.37	1.06 (0.91-1.23)	0.467	0.971
11	rs34924285	11956097	A/G	0.31/0.31	1.06 (0.9-1.25)	0.468	0.969
17	rs4069714	5073323	C/T	0.37/0.37	0.95 (0.81-1.1)	0.468	0.971
11	rs115358841	11908730	T/C	0.07/0.07	1.11 (0.84-1.47)	0.469	0.95
11	rs7124983	11927639	T/C	0.07/0.07	1.11 (0.84-1.47)	0.469	0.95
11	rs141849897	11929564	G/A	0.07/0.07	1.11 (0.84-1.47)	0.469	0.95
11	rs74566439	11930842	T/C	0.07/0.07	1.11 (0.84-1.47)	0.469	0.95
16	rs4553618	84778762	C/T	0.39/0.37	1.06 (0.91-1.23)	0.469	0.971
15	rs3098168	50751050	T/C	0.47/0.47	0.95 (0.82-1.1)	0.469	0.971
12	rs1512024	62667538	T/G	0.21/0.22	0.94 (0.78-1.12)	0.47	0.966
16	rs34179694	84776522	A/G	0.39/0.37	1.06 (0.91-1.23)	0.47	0.971
16	rs12920732	84780613	C/T	0.39/0.36	1.06 (0.91-1.23)	0.471	0.971
11	rs7931928	11870912	T/C	0.07/0.07	1.11 (0.84-1.47)	0.471	0.95
11	rs7949831	11872898	G/A	0.07/0.07	1.11 (0.84-1.47)	0.471	0.95
11	rs79989308	11883778	A/G	0.07/0.07	1.11 (0.84-1.47)	0.471	0.95
11	rs80184802	11891047	T/C	0.07/0.07	1.11 (0.84-1.47)	0.471	0.95
11	rs77548246	11894050	C/T	0.07/0.07	1.11 (0.84-1.47)	0.471	0.95
11	rs2513570	113741466	T/C	0.45/0.47	1.06 (0.91-1.22)	0.472	0.971
16	rs2447919	8994563	C/T	0.23/0.24	0.94 (0.78-1.12)	0.472	0.966
17	rs58951893	76805399	A/G	0.2/0.21	0.94 (0.78-1.12)	0.472	0.965
19	rs142612063	57645086	T/C	0.15/0.15	1.08 (0.88-1.32)	0.474	0.962
19	rs143402979	57645150	A/G	0.15/0.15	1.08 (0.88-1.32)	0.474	0.962
19	rs117380260	57645163	T/C	0.15/0.15	1.08 (0.88-1.32)	0.474	0.962
18	rs72856233	174088	A/G	0.23/0.25	0.94 (0.79-1.12)	0.474	0.967
15	rs28698226	50724773	A/G	0.12/0.12	0.92 (0.73-1.16)	0.475	0.958
17	rs4790749	5079507	A/G	0.37/0.37	0.95 (0.81-1.1)	0.479	0.971
16	rs2012733	84790828	G/T	0.15/0.15	0.93 (0.76-1.14)	0.481	0.962
11	rs2051675	113733111	G/T	0.45/0.47	1.05 (0.91-1.22)	0.482	0.972
15	rs28642809	50742904	A/G	0.49/0.49	0.95 (0.82-1.1)	0.484	0.972
11	rs34718245	11863080	G/A	0.31/0.31	1.06 (0.9-1.24)	0.487	0.969
15	rs2289108	50782335	G/A	0.41/0.41	0.95 (0.82-1.1)	0.487	0.971
18	rs56225110	179642	C/T	0.22/0.23	0.94 (0.79-1.12)	0.488	0.967
18	rs8087611	181909	G/A	0.22/0.23	0.94 (0.79-1.12)	0.488	0.967
11	rs4910030	11878330	C/T	0.13/0.13	1.08 (0.87-1.35)	0.488	0.96
11	rs12421567	113687638	T/C	0.31/0.29	0.95 (0.81-1.11)	0.488	0.97
11	rs79170468	113738573	G/A	0.12/0.12	1.08 (0.87-1.35)	0.489	0.96
11	rs80166086	11964998	A/G	0.07/0.07	1.1 (0.83-1.47)	0.49	0.951
11	rs188051513	11967483	C/A	0.07/0.07	1.1 (0.83-1.47)	0.49	0.951
11	rs11214745	113729472	T/C	0.45/0.47	1.05 (0.91-1.22)	0.49	0.972
11	rs79970736	11956921	T/C	0.07/0.07	1.1 (0.83-1.47)	0.49	0.951
17	rs12948018	76829215	A/G	0.41/0.42	0.95 (0.81-1.1)	0.49	0.971
16	rs3751759	84778222	G/A	0.39/0.37	1.05 (0.91-1.22)	0.492	0.971
21	rs7280960	30406347	G/A	0.34/0.35	1.06 (0.9-1.24)	0.493	0.97
16	rs7203065	84748515	T/G	0.45/0.43	1.05 (0.91-1.22)	0.494	0.972
11	rs11822494	11944505	A/G	0.3/0.3	1.06 (0.9-1.24)	0.497	0.97
16	rs75413199	84781738	C/T	0.23/0.25	0.94 (0.79-1.12)	0.498	0.968
17	rs62076291	5065411	C/T	0.37/0.37	0.95 (0.82-1.1)	0.501	0.972
19	rs9973275	57644442	C/T	0.15/0.15	1.07 (0.88-1.31)	0.504	0.963
11	rs10765908	11953630	C/T	0.2/0.2	1.07 (0.88-1.29)	0.504	0.966
15	rs7174015	50717068	G/A	0.41/0.41	0.95 (0.82-1.1)	0.505	0.972
16	rs2447933	9028630	T/C	0.11/0.11	1.09 (0.85-1.38)	0.506	0.958
11	rs12286592	113682452	G/A	0.32/0.3	0.95 (0.81-1.11)	0.508	0.971
21	rs2832157	30415629	A/G	0.07/0.07	0.91 (0.68-1.21)	0.509	0.952
11	rs10891599	113696988	G/A	0.45/0.47	1.05 (0.91-1.21)	0.51	0.973
18	rs61607000	204780	A/G	0.23/0.24	0.94 (0.79-1.12)	0.511	0.968
18	rs72856250	205757	T/C	0.23/0.24	0.94 (0.79-1.12)	0.511	0.968
15	rs28582911	50729629	G/A	0.41/0.41	0.95 (0.82-1.1)	0.512	0.972
11	rs4444076	11941186	A/G	0.13/0.13	1.08 (0.86-1.35)	0.512	0.96
16	rs16974444	84753740	T/C	0.39/0.37	1.05 (0.91-1.22)	0.514	0.972
11	rs73552937	113666670	T/C	0.32/0.3	0.95 (0.81-1.11)	0.514	0.971
11	rs12421592	113666884	C/T	0.32/0.3	0.95 (0.81-1.11)	0.514	0.971
11	rs11214730	113667211	T/G	0.32/0.3	0.95 (0.81-1.11)	0.514	0.971
11	rs9630198	113673227	C/T	0.32/0.3	0.95 (0.81-1.11)	0.514	0.971
11	rs11214731	113674871	A/G	0.32/0.3	0.95 (0.81-1.11)	0.514	0.971
11	rs2428015	113705787	T/C	0.08/0.08	1.09 (0.84-1.43)	0.515	0.954
11	rs7112957	113712526	T/C	0.08/0.08	1.09 (0.84-1.43)	0.515	0.954
11	rs2428008	113723061	C/A	0.08/0.08	1.09 (0.84-1.43)	0.515	0.954
11	rs17802653	113723144	G/A	0.08/0.08	1.09 (0.84-1.43)	0.515	0.954
11	rs3758989	113684747	C/A	0.32/0.3	0.95 (0.81-1.11)	0.516	0.971
11	rs2513566	113691977	A/G	0.08/0.08	1.09 (0.84-1.43)	0.516	0.954
12	rs11174432	62737714	T/C	0.28/0.29	0.95 (0.81-1.12)	0.518	0.97
15	rs12916358	50792066	T/C	0.06/0.07	0.91 (0.67-1.22)	0.522	0.95
17	rs11078549	5053078	A/G	0.36/0.37	0.95 (0.82-1.11)	0.522	0.972
17	rs9915107	5053704	G/A	0.36/0.37	0.95 (0.82-1.11)	0.522	0.972
11	rs10765909	11954444	A/G	0.2/0.2	1.06 (0.88-1.28)	0.522	0.966
11	rs2428018	113695097	C/T	0.08/0.08	1.09 (0.84-1.43)	0.522	0.954
17	rs12603787	5056658	C/T	0.36/0.37	0.95 (0.82-1.11)	0.523	0.972
17	rs2376829	76813125	C/T	0.18/0.2	0.94 (0.78-1.14)	0.525	0.966
15	rs3131574	50740939	C/A	0.41/0.4	0.95 (0.82-1.1)	0.526	0.973
11	rs7940553	11944595	A/G	0.13/0.13	1.07 (0.86-1.34)	0.527	0.961
11	rs7122325	113715162	T/C	0.45/0.47	1.05 (0.91-1.21)	0.529	0.973
11	rs11214740	113718461	G/A	0.45/0.47	1.05 (0.91-1.21)	0.529	0.973
11	rs7938454	113718934	T/C	0.45/0.47	1.05 (0.91-1.21)	0.529	0.973
11	rs10891600	113722276	G/A	0.45/0.47	1.05 (0.91-1.21)	0.529	0.973
16	rs8050719	84780468	G/A	0.41/0.39	1.05 (0.9-1.22)	0.529	0.972
11	rs11022083	11938411	T/C	0.13/0.13	1.07 (0.86-1.34)	0.53	0.961
11	rs12225231	11939811	T/C	0.13/0.13	1.07 (0.86-1.34)	0.53	0.961
2	rs13406807	85854476	T/C	0.38/0.35	1.05 (0.9-1.22)	0.532	0.972
15	rs17645290	50787955	T/C	0.5/0.49	0.95 (0.82-1.11)	0.534	0.973
15	rs56398519	50773432	A/G	0.34/0.34	0.95 (0.82-1.11)	0.534	0.972
11	rs4320980	113689248	G/A	0.08/0.08	1.09 (0.83-1.42)	0.536	0.955
18	rs4797050	176233	G/A	0.23/0.24	0.95 (0.79-1.13)	0.536	0.968
18	rs1061599	212756	A/C	0.22/0.24	0.95 (0.8-1.13)	0.536	0.969
12	rs1901238	62704092	C/T	0.29/0.29	0.95 (0.81-1.12)	0.537	0.971
16	rs2015666	84814261	C/T	0.07/0.06	1.1 (0.81-1.49)	0.537	0.95
17	rs2304447	5048207	A/G	0.37/0.37	0.95 (0.82-1.11)	0.541	0.973
16	rs8046664	84749859	T/C	0.39/0.37	1.05 (0.9-1.21)	0.541	0.973
17	rs3930854	5034816	A/G	0.37/0.37	0.95 (0.82-1.11)	0.541	0.973
2	rs2304564	85852667	G/A	0.33/0.31	1.05 (0.9-1.23)	0.543	0.972
2	rs2118176	85855300	G/A	0.33/0.31	1.05 (0.9-1.23)	0.543	0.972
11	rs10765905	11936161	G/A	0.13/0.13	1.07 (0.86-1.34)	0.543	0.962
2	rs9678632	85847085	A/C	0.38/0.35	1.05 (0.9-1.22)	0.544	0.972
17	rs12951318	5052523	T/C	0.37/0.37	0.95 (0.82-1.11)	0.546	0.973
17	rs2304446	5048405	G/A	0.37/0.37	0.95 (0.82-1.11)	0.547	0.973
16	rs77762177	84759829	G/T	0.23/0.25	0.95 (0.8-1.13)	0.548	0.969
2	rs7594258	85860999	T/C	0.38/0.35	1.05 (0.9-1.22)	0.548	0.972
15	rs3098169	50754339	G/A	0.41/0.4	0.96 (0.83-1.11)	0.55	0.973
7	rs10249091	6175076	C/T	0.41/0.42	1.05 (0.9-1.22)	0.551	0.973
17	rs11870506	5042346	C/A	0.37/0.37	0.96 (0.82-1.11)	0.552	0.973
17	rs4080179	5042422	G/A	0.37/0.37	0.96 (0.82-1.11)	0.552	0.973
17	rs1821721	5043346	A/C	0.37/0.37	0.96 (0.82-1.11)	0.552	0.973
17	rs1821719	5043405	T/C	0.37/0.37	0.96 (0.82-1.11)	0.552	0.973
17	rs11871812	5043998	C/T	0.37/0.37	0.96 (0.82-1.11)	0.552	0.973
17	rs2304448	5045034	T/G	0.37/0.37	0.96 (0.82-1.11)	0.552	0.973
11	rs10831705	11934234	A/G	0.13/0.13	1.07 (0.86-1.33)	0.552	0.962
12	rs10784291	62726401	G/T	0.29/0.29	0.95 (0.81-1.12)	0.553	0.971
16	rs30763	9016624	C/T	0.23/0.23	0.95 (0.79-1.13)	0.554	0.968
11	rs61907861	113695469	G/A	0.45/0.47	1.05 (0.9-1.21)	0.554	0.974
11	rs10891598	113695794	C/T	0.45/0.47	1.05 (0.9-1.21)	0.554	0.974
11	rs4938053	113697436	G/A	0.45/0.47	1.05 (0.9-1.21)	0.554	0.974
12	rs7970898	62724699	T/C	0.29/0.29	0.95 (0.81-1.12)	0.556	0.971
15	rs3131560	50775562	T/C	0.41/0.4	0.96 (0.83-1.11)	0.557	0.974
11	rs6589398	113707199	G/A	0.45/0.47	1.05 (0.9-1.21)	0.557	0.974
12	rs10877825	62708442	G/A	0.29/0.29	0.95 (0.81-1.12)	0.557	0.971
15	rs10152326	50742248	A/G	0.41/0.4	0.96 (0.83-1.11)	0.558	0.974
10	rs57006370	75306393	T/C	0.37/0.36	0.96 (0.82-1.11)	0.559	0.972
17	rs59862535	5038025	G/A	0.37/0.37	0.96 (0.82-1.11)	0.561	0.973
17	rs3816111	5038255	G/A	0.37/0.37	0.96 (0.82-1.11)	0.561	0.973
12	rs2131436	62724098	A/G	0.29/0.29	0.95 (0.81-1.12)	0.562	0.971
12	rs2131437	62724233	A/G	0.29/0.29	0.95 (0.81-1.12)	0.562	0.971
12	rs2167286	62746686	C/A	0.29/0.29	0.95 (0.81-1.12)	0.563	0.971
2	rs76849874	85840358	G/A	0.33/0.31	1.05 (0.9-1.22)	0.565	0.972
2	rs10190428	85841558	A/C	0.33/0.31	1.05 (0.9-1.22)	0.565	0.972
2	rs6743051	85844161	C/T	0.33/0.31	1.05 (0.9-1.22)	0.565	0.972
2	rs146368185	85845238	C/T	0.33/0.31	1.05 (0.9-1.22)	0.565	0.972
2	rs13383605	85846329	G/A	0.33/0.31	1.05 (0.9-1.22)	0.565	0.972
2	rs3821020	85869922	C/T	0.33/0.31	1.05 (0.9-1.22)	0.565	0.972
16	rs7205741	84796232	G/A	0.12/0.13	0.94 (0.76-1.17)	0.574	0.963
16	rs7186789	84786855	T/G	0.15/0.14	1.06 (0.86-1.3)	0.574	0.965
15	rs3131568	50757721	C/T	0.41/0.4	0.96 (0.83-1.11)	0.574	0.974
11	rs11606284	113680512	T/C	0.08/0.08	1.08 (0.83-1.41)	0.576	0.956
11	rs2513575	113680962	C/T	0.08/0.08	1.08 (0.83-1.41)	0.576	0.956
12	rs10431566	62752454	A/G	0.29/0.29	0.95 (0.81-1.12)	0.577	0.972
15	rs12593481	50718276	T/C	0.41/0.4	0.96 (0.83-1.11)	0.578	0.974
17	rs3867174	5036849	T/C	0.37/0.37	0.96 (0.82-1.11)	0.578	0.973
17	rs6502845	5030527	C/A	0.37/0.37	0.96 (0.82-1.11)	0.578	0.973
17	rs4790746	5031541	A/G	0.37/0.37	0.96 (0.82-1.11)	0.578	0.973
11	rs4255536	11867162	C/T	0.13/0.13	1.06 (0.85-1.33)	0.579	0.963
17	rs2071457	5032026	A/G	0.37/0.37	0.96 (0.82-1.11)	0.58	0.973
11	rs10789965	113706122	G/A	0.45/0.47	1.04 (0.9-1.21)	0.58	0.974
18	rs72856234	174996	G/A	0.23/0.24	0.95 (0.8-1.14)	0.581	0.969
18	rs12456191	178298	G/A	0.23/0.24	0.95 (0.8-1.14)	0.581	0.969
15	rs3098205	50742977	G/T	0.41/0.4	0.96 (0.83-1.11)	0.581	0.974
11	rs7111825	113696653	C/T	0.4/0.38	0.96 (0.83-1.11)	0.582	0.974
18	rs72856253	208512	C/T	0.23/0.24	0.95 (0.8-1.13)	0.582	0.97
15	rs3098167	50750469	T/C	0.41/0.4	0.96 (0.83-1.11)	0.586	0.974
16	rs4782654	84789050	A/G	0.15/0.15	1.06 (0.86-1.3)	0.588	0.965
11	rs2513579	113706299	G/A	0.4/0.38	0.96 (0.83-1.11)	0.589	0.974
15	rs11070784	50758351	T/C	0.49/0.49	0.96 (0.83-1.11)	0.59	0.975
15	rs3131566	50758662	T/C	0.41/0.4	0.96 (0.83-1.11)	0.591	0.974
2	rs13418207	85836891	G/A	0.34/0.31	1.04 (0.89-1.22)	0.591	0.973
12	rs7315790	62669413	A/G	0.29/0.29	0.96 (0.81-1.13)	0.591	0.972
7	rs59527940	6164093	C/T	0.26/0.26	0.95 (0.81-1.13)	0.592	0.971
15	rs34546811	50726013	A/G	0.5/0.49	0.96 (0.83-1.11)	0.593	0.974
17	rs900348	76833429	C/A	0.13/0.13	0.94 (0.75-1.18)	0.597	0.962
12	rs7312513	62684109	T/C	0.29/0.29	0.96 (0.81-1.13)	0.598	0.972
15	rs55848327	63819427	G/A	0.09/0.08	1.07 (0.83-1.39)	0.602	0.958
16	rs58299117	84797985	T/C	0.13/0.13	0.94 (0.76-1.17)	0.604	0.964
11	rs2465650	113667873	A/G	0.08/0.08	1.07 (0.82-1.4)	0.605	0.957
11	rs10891597	113670853	A/G	0.08/0.08	1.07 (0.82-1.4)	0.605	0.957
11	rs10750030	113670991	C/T	0.08/0.08	1.07 (0.82-1.4)	0.605	0.957
7	rs61443193	6164212	T/C	0.26/0.26	0.96 (0.81-1.13)	0.608	0.971
12	rs2071066	6977275	T/C	0.46/0.44	0.96 (0.83-1.11)	0.612	0.975
12	rs2001004	6977359	A/G	0.46/0.44	0.96 (0.83-1.11)	0.612	0.975
15	rs28836609	50760831	A/G	0.06/0.07	0.93 (0.69-1.25)	0.613	0.954
15	rs12911550	50761410	T/C	0.06/0.07	0.93 (0.69-1.25)	0.613	0.954
15	rs28469604	50761507	A/G	0.06/0.07	0.93 (0.69-1.25)	0.613	0.954
15	rs11855202	50762138	C/T	0.06/0.07	0.93 (0.69-1.25)	0.613	0.954
17	rs7213204	76831800	T/C	0.41/0.42	0.96 (0.83-1.12)	0.613	0.974
15	rs4984300	63849629	C/T	0.08/0.08	1.07 (0.82-1.41)	0.614	0.957
16	rs166231	9033590	T/C	0.1/0.1	1.07 (0.83-1.37)	0.617	0.96
11	rs11022090	11972054	A/G	0.19/0.18	1.05 (0.87-1.27)	0.619	0.968
11	rs10831704	11921051	A/G	0.13/0.13	1.06 (0.85-1.32)	0.621	0.964
11	rs1713671	113674838	G/A	0.44/0.47	1.04 (0.9-1.2)	0.622	0.975
11	rs1016955	113676681	C/T	0.44/0.47	1.04 (0.9-1.2)	0.622	0.975
11	rs1713670	113676942	G/A	0.44/0.47	1.04 (0.9-1.2)	0.622	0.975
17	rs60943284	76821922	G/A	0.09/0.09	1.07 (0.82-1.41)	0.623	0.957
11	rs10831702	11920934	C/T	0.13/0.13	1.06 (0.85-1.32)	0.628	0.964
1	rs884726	22110418	T/C	0.25/0.23	1.04 (0.88-1.24)	0.629	0.971
21	rs34338644	30399156	A/G	0.31/0.31	0.96 (0.82-1.13)	0.629	0.973
21	rs2832153	30409057	C/A	0.31/0.31	0.96 (0.82-1.13)	0.629	0.973
15	rs11855465	50719754	A/C	0.1/0.1	0.94 (0.73-1.21)	0.63	0.96
15	rs8035874	50765030	C/T	0.28/0.27	1.04 (0.89-1.22)	0.631	0.973
15	rs11857185	50734296	C/T	0.06/0.07	0.93 (0.69-1.25)	0.634	0.954
11	rs4597067	11905284	G/A	0.13/0.13	1.05 (0.85-1.31)	0.636	0.964
11	rs1034582	113675960	T/C	0.44/0.47	1.04 (0.9-1.2)	0.636	0.975
17	rs8079153	76796854	T/C	0.41/0.42	0.96 (0.83-1.12)	0.636	0.974
11	rs6589397	113682372	T/C	0.44/0.47	1.04 (0.9-1.2)	0.636	0.975
2	rs58588820	85874044	C/T	0.38/0.35	1.04 (0.89-1.21)	0.638	0.974
1	rs12027428	22060267	T/C	0.25/0.23	1.04 (0.88-1.24)	0.639	0.971
16	rs2437716	9031104	T/C	0.06/0.06	0.93 (0.67-1.28)	0.639	0.951
15	rs4984299	63849484	T/C	0.06/0.05	1.08 (0.78-1.5)	0.64	0.951
17	rs3213878	5039138	C/T	0.08/0.07	1.07 (0.81-1.41)	0.64	0.957
10	rs4745717	75305785	A/G	0.37/0.37	0.96 (0.83-1.12)	0.642	0.974
11	rs4360694	11918698	T/C	0.13/0.13	1.05 (0.84-1.31)	0.643	0.964
15	rs28441244	50729642	T/C	0.06/0.07	0.93 (0.69-1.25)	0.643	0.954
17	rs60805629	76826447	A/G	0.09/0.09	1.07 (0.82-1.39)	0.644	0.958
17	rs117644066	76827594	A/G	0.09/0.09	1.07 (0.82-1.39)	0.644	0.958
12	rs116644267	62760067	G/T	0.12/0.12	1.05 (0.84-1.32)	0.645	0.964
17	rs11650000	76828154	A/G	0.41/0.42	0.97 (0.83-1.12)	0.651	0.975
17	rs3744801	76793728	G/A	0.48/0.48	0.97 (0.83-1.12)	0.653	0.975
17	rs3887446	5031204	C/T	0.08/0.07	1.07 (0.81-1.4)	0.654	0.957
17	rs111575757	5035657	G/T	0.08/0.07	1.07 (0.81-1.4)	0.654	0.957
17	rs113215752	5041704	A/G	0.08/0.07	1.07 (0.81-1.4)	0.654	0.957
17	rs61740308	5042715	G/A	0.08/0.07	1.07 (0.81-1.4)	0.654	0.957
17	rs61745111	5042837	C/T	0.08/0.07	1.07 (0.81-1.4)	0.654	0.957
17	rs7502608	5043186	G/A	0.08/0.07	1.07 (0.81-1.4)	0.654	0.957
2	rs10191899	85859602	G/T	0.33/0.31	1.04 (0.89-1.21)	0.654	0.974
1	rs7521867	22086167	T/C	0.25/0.23	1.04 (0.87-1.24)	0.655	0.971
17	rs1531797	76822168	T/C	0.4/0.38	1.04 (0.89-1.21)	0.659	0.974
11	rs7927279	11892261	G/A	0.13/0.13	1.05 (0.84-1.31)	0.66	0.965
11	rs4405306	11896337	T/C	0.13/0.13	1.05 (0.84-1.31)	0.66	0.965
11	rs4332522	11896353	A/G	0.13/0.13	1.05 (0.84-1.31)	0.66	0.965
15	rs11635129	63805106	T/C	0.05/0.05	1.08 (0.78-1.49)	0.66	0.951
17	rs56143992	5050609	A/G	0.08/0.07	1.06 (0.81-1.4)	0.662	0.957
17	rs112209972	5051848	T/C	0.08/0.07	1.06 (0.81-1.4)	0.662	0.957
17	rs77087332	5054510	T/C	0.08/0.07	1.06 (0.81-1.4)	0.662	0.957
17	rs76396561	5055804	A/C	0.08/0.07	1.06 (0.81-1.4)	0.662	0.957
17	rs34716007	5069675	G/A	0.08/0.07	1.06 (0.81-1.4)	0.662	0.957
17	rs55756850	5069917	G/A	0.08/0.07	1.06 (0.81-1.4)	0.662	0.957
17	rs3816913	5072333	T/G	0.08/0.07	1.06 (0.81-1.4)	0.662	0.957
17	rs934631	5075838	C/A	0.08/0.07	1.06 (0.81-1.4)	0.662	0.957
7	rs117129316	6164917	T/G	0.07/0.07	0.94 (0.72-1.24)	0.662	0.958
15	rs12911939	63800065	T/C	0.05/0.05	1.08 (0.78-1.49)	0.663	0.952
15	rs57932859	63800865	A/G	0.05/0.05	1.08 (0.78-1.49)	0.663	0.952
17	rs57162507	76819456	C/T	0.09/0.09	1.06 (0.81-1.4)	0.663	0.958
2	rs10191726	85859603	C/T	0.33/0.31	1.04 (0.89-1.21)	0.664	0.974
10	rs7073014	75292921	A/G	0.37/0.37	0.97 (0.83-1.13)	0.668	0.974
15	rs6494412	63856544	C/A	0.09/0.08	1.06 (0.81-1.38)	0.669	0.959
12	rs11174446	62764909	T/C	0.1/0.1	1.05 (0.83-1.34)	0.672	0.962
22	rs5992183	18633507	A/C	0.06/0.06	0.94 (0.69-1.27)	0.673	0.954
22	rs5992184	18633629	G/A	0.06/0.06	0.94 (0.69-1.27)	0.673	0.954
22	rs5993015	18633678	G/A	0.06/0.06	0.94 (0.69-1.27)	0.673	0.954
15	rs17696151	50750957	A/G	0.06/0.07	0.94 (0.7-1.26)	0.673	0.955
15	rs11630289	63818850	T/C	0.05/0.05	1.07 (0.77-1.49)	0.674	0.951
15	rs982077	63823301	A/G	0.05/0.05	1.07 (0.77-1.49)	0.674	0.951
15	rs16947268	63832562	T/C	0.05/0.05	1.07 (0.77-1.49)	0.674	0.951
15	rs1011258	63837933	C/T	0.05/0.05	1.07 (0.77-1.49)	0.674	0.951
15	rs12914183	63838770	T/C	0.05/0.05	1.07 (0.77-1.49)	0.674	0.951
15	rs4073096	63839497	G/A	0.05/0.05	1.07 (0.77-1.49)	0.674	0.951
15	rs12324645	63843463	A/G	0.05/0.05	1.07 (0.77-1.49)	0.674	0.951
15	rs28377938	50749564	G/T	0.06/0.07	0.94 (0.7-1.26)	0.674	0.955
15	rs35627589	63832332	T/C	0.05/0.05	1.07 (0.77-1.49)	0.68	0.951
7	rs28847576	6157516	T/C	0.26/0.25	0.97 (0.81-1.14)	0.681	0.972
15	rs34269292	50745423	A/G	0.06/0.07	0.94 (0.7-1.26)	0.682	0.955
22	rs5992185	18633978	A/C	0.06/0.06	0.94 (0.69-1.27)	0.684	0.955
1	rs7539759	22087678	C/T	0.25/0.23	1.04 (0.87-1.23)	0.685	0.972
11	rs56879587	113727974	G/A	0.08/0.08	1.06 (0.81-1.38)	0.686	0.959
11	rs7126144	11915319	T/C	0.13/0.13	1.05 (0.84-1.31)	0.687	0.965
22	rs5993018	18634562	G/A	0.06/0.06	0.94 (0.69-1.28)	0.688	0.954
16	rs35893650	84798003	T/C	0.28/0.29	0.97 (0.82-1.14)	0.688	0.973
16	rs6564076	84800419	G/A	0.28/0.29	0.97 (0.82-1.14)	0.689	0.973
15	rs8025240	63828563	A/C	0.05/0.05	1.07 (0.77-1.49)	0.689	0.951
11	rs10765895	11907935	A/G	0.13/0.13	1.05 (0.84-1.3)	0.689	0.965
11	rs10831694	11907984	T/C	0.13/0.13	1.05 (0.84-1.3)	0.689	0.965
7	rs10272684	6155873	C/A	0.26/0.25	0.97 (0.81-1.15)	0.689	0.972
16	rs12232414	84783254	A/C	0.27/0.28	0.97 (0.82-1.14)	0.689	0.973
15	rs12912813	50726068	T/C	0.1/0.1	0.95 (0.74-1.22)	0.69	0.961
1	rs1825307	22068326	A/G	0.25/0.23	1.04 (0.87-1.23)	0.692	0.972
11	rs11022079	11913585	G/T	0.13/0.13	1.05 (0.84-1.3)	0.694	0.965
11	rs7939856	11913922	A/C	0.13/0.13	1.05 (0.84-1.3)	0.694	0.965
11	rs7106135	11915295	G/A	0.13/0.13	1.05 (0.84-1.3)	0.694	0.965
11	rs10831701	11919703	C/T	0.13/0.13	1.05 (0.84-1.3)	0.694	0.965
1	rs12122128	22094167	C/T	0.25/0.23	1.04 (0.87-1.23)	0.694	0.972
15	rs11629641	63804707	C/T	0.05/0.05	1.07 (0.77-1.48)	0.696	0.952
16	rs187614	9032877	T/C	0.1/0.11	1.05 (0.82-1.35)	0.696	0.961
1	rs10733030	22104971	A/G	0.25/0.23	1.04 (0.87-1.23)	0.697	0.972
17	rs7222131	76816199	G/A	0.12/0.12	1.05 (0.83-1.33)	0.698	0.963
11	rs4625461	11912679	A/G	0.13/0.13	1.04 (0.84-1.3)	0.701	0.965
15	rs34623184	50732177	G/T	0.09/0.09	0.95 (0.74-1.22)	0.702	0.961
17	rs116919093	76826253	G/A	0.09/0.09	1.05 (0.8-1.38)	0.706	0.959
15	rs4556742	63864433	C/T	0.09/0.08	1.05 (0.81-1.37)	0.707	0.96
15	rs7168903	63873268	A/G	0.09/0.08	1.05 (0.81-1.37)	0.707	0.96
15	rs6494417	63873840	T/C	0.09/0.08	1.05 (0.81-1.37)	0.707	0.96
15	rs28531781	63879235	T/C	0.09/0.08	1.05 (0.81-1.37)	0.707	0.96
21	rs59182753	30395997	T/C	0.12/0.12	0.96 (0.77-1.19)	0.707	0.966
17	rs9914839	58429069	G/A	0.05/0.06	1.06 (0.78-1.45)	0.709	0.954
16	rs2550409	84801482	C/T	0.29/0.29	0.97 (0.82-1.14)	0.711	0.973
1	rs60326291	22074151	C/T	0.18/0.18	0.96 (0.79-1.17)	0.712	0.969
11	rs10765898	11912256	T/G	0.13/0.13	1.04 (0.84-1.3)	0.713	0.965
17	rs7209098	58444346	A/G	0.05/0.06	1.06 (0.77-1.45)	0.716	0.954
17	rs2306526	76798362	C/T	0.42/0.4	1.03 (0.88-1.2)	0.716	0.975
1	rs6664248	22105568	C/T	0.25/0.23	1.03 (0.87-1.23)	0.719	0.972
17	rs1819114	5047479	C/T	0.15/0.15	1.04 (0.85-1.27)	0.72	0.968
17	rs4084586	5048294	C/T	0.15/0.15	1.04 (0.85-1.27)	0.722	0.968
16	rs9928400	84782704	A/C	0.15/0.14	1.04 (0.84-1.28)	0.723	0.967
16	rs57351008	84783831	T/C	0.27/0.28	0.97 (0.83-1.14)	0.724	0.974
15	rs8023506	63884462	T/C	0.09/0.08	1.05 (0.81-1.36)	0.725	0.96
21	rs971281	30420279	A/G	0.28/0.28	0.97 (0.83-1.14)	0.726	0.974
17	rs3744800	76793825	G/A	0.42/0.42	0.97 (0.84-1.13)	0.728	0.976
16	rs17680450	9029796	G/A	0.05/0.06	0.94 (0.68-1.31)	0.729	0.952
1	rs7519675	22106875	A/G	0.25/0.24	1.03 (0.87-1.23)	0.729	0.972
15	rs289816	63794961	A/G	0.09/0.09	1.05 (0.81-1.35)	0.731	0.961
15	rs289817	63795675	G/A	0.09/0.09	1.05 (0.81-1.35)	0.731	0.961
21	rs6516887	30402024	A/G	0.12/0.12	0.96 (0.77-1.2)	0.733	0.966
17	rs12450353	5046251	C/T	0.15/0.15	1.04 (0.85-1.27)	0.736	0.968
16	rs9928495	84782765	A/G	0.15/0.14	1.04 (0.84-1.28)	0.736	0.968
17	rs9302885	76799898	A/G	0.41/0.42	0.97 (0.84-1.14)	0.744	0.975
17	rs11078550	5074623	A/G	0.15/0.15	1.03 (0.84-1.27)	0.745	0.968
21	rs2832156	30414602	G/A	0.16/0.16	0.97 (0.79-1.18)	0.747	0.968
15	rs11637511	63798223	G/A	0.09/0.09	1.04 (0.81-1.34)	0.747	0.962
10	rs78813383	75320989	A/C	0.1/0.1	0.96 (0.75-1.23)	0.748	0.962
17	rs9906483	58396561	G/A	0.05/0.05	1.06 (0.76-1.47)	0.749	0.953
17	rs6503960	58400306	A/G	0.05/0.05	1.06 (0.76-1.47)	0.749	0.953
17	rs4349209	58402796	G/A	0.05/0.05	1.06 (0.76-1.47)	0.749	0.953
17	rs9897245	58409526	C/T	0.05/0.05	1.06 (0.76-1.47)	0.749	0.953
17	rs9897885	58409634	G/A	0.05/0.05	1.06 (0.76-1.47)	0.749	0.953
17	rs9911352	58410996	A/G	0.05/0.05	1.06 (0.76-1.47)	0.749	0.953
17	rs8076965	58416415	A/C	0.05/0.05	1.06 (0.76-1.47)	0.749	0.953
21	rs9305387	30403876	C/T	0.16/0.16	0.97 (0.79-1.19)	0.753	0.968
21	rs9305388	30403877	A/G	0.16/0.16	0.97 (0.79-1.19)	0.753	0.968
15	rs12910209	63840457	G/T	0.09/0.08	1.04 (0.8-1.35)	0.756	0.961
1	rs4654982	22085661	A/C	0.25/0.23	1.03 (0.86-1.22)	0.757	0.972
15	rs7178762	63871292	C/T	0.08/0.08	1.04 (0.8-1.36)	0.759	0.96
16	rs4783057	84785672	G/A	0.17/0.18	0.97 (0.8-1.18)	0.759	0.97
17	rs9913429	58455137	C/A	0.06/0.06	1.05 (0.77-1.44)	0.762	0.955
17	rs11652440	5062571	G/A	0.15/0.15	1.03 (0.84-1.26)	0.762	0.969
17	rs2307139	5066005	A/G	0.15/0.15	1.03 (0.84-1.26)	0.762	0.969
17	rs4303608	5066736	G/A	0.15/0.15	1.03 (0.84-1.26)	0.762	0.969
17	rs237958	58339593	T/C	0.05/0.05	1.05 (0.76-1.46)	0.764	0.953
17	rs237963	58344755	A/G	0.05/0.05	1.05 (0.76-1.46)	0.764	0.953
17	rs237962	58349167	T/C	0.05/0.05	1.05 (0.76-1.46)	0.764	0.953
17	rs237960	58351269	C/T	0.05/0.05	1.05 (0.76-1.46)	0.764	0.953
17	rs237959	58354997	A/C	0.05/0.05	1.05 (0.76-1.46)	0.764	0.953
12	rs7974973	62680579	G/A	0.13/0.12	1.03 (0.83-1.29)	0.764	0.966
12	rs7300928	62685401	A/G	0.13/0.12	1.03 (0.83-1.29)	0.764	0.966
12	rs67853252	62686523	C/T	0.13/0.12	1.03 (0.83-1.29)	0.764	0.966
12	rs7295013	62689163	A/G	0.13/0.12	1.03 (0.83-1.29)	0.764	0.966
12	rs11174418	62692197	C/T	0.13/0.12	1.03 (0.83-1.29)	0.764	0.966
12	rs2131435	62694757	T/C	0.13/0.12	1.03 (0.83-1.29)	0.764	0.966
12	rs12311279	62695332	A/G	0.13/0.12	1.03 (0.83-1.29)	0.764	0.966
1	rs9970501	22106775	T/C	0.25/0.23	1.03 (0.86-1.22)	0.764	0.972
15	rs9673039	63818558	G/T	0.09/0.09	1.04 (0.8-1.35)	0.764	0.961
1	rs4654983	22107175	A/G	0.25/0.23	1.03 (0.86-1.22)	0.766	0.972
17	rs117738339	76804543	G/A	0.14/0.14	0.97 (0.78-1.2)	0.766	0.968
15	rs11071758	63886250	G/A	0.05/0.05	1.05 (0.76-1.46)	0.767	0.953
15	rs6494411	63835861	C/T	0.09/0.09	1.04 (0.8-1.35)	0.768	0.961
15	rs2011570	63838117	T/C	0.09/0.09	1.04 (0.8-1.35)	0.768	0.961
15	rs4577026	63839493	G/A	0.09/0.09	1.04 (0.8-1.35)	0.768	0.961
11	rs10765910	11955108	C/A	0.12/0.12	1.04 (0.82-1.3)	0.768	0.965
11	rs10765911	11956180	A/C	0.12/0.12	1.04 (0.82-1.3)	0.768	0.965
11	rs10831710	11967359	G/A	0.12/0.12	1.04 (0.82-1.3)	0.768	0.965
7	rs59209465	6163009	A/G	0.26/0.26	0.98 (0.82-1.15)	0.77	0.973
15	rs28661116	63861730	A/G	0.05/0.05	1.05 (0.76-1.46)	0.77	0.953
15	rs28517814	63878198	A/G	0.05/0.05	1.05 (0.76-1.46)	0.77	0.953
15	rs28627799	63878336	A/C	0.05/0.05	1.05 (0.76-1.46)	0.77	0.953
17	rs9899829	58462371	C/T	0.05/0.06	1.05 (0.76-1.44)	0.77	0.954
17	rs12051773	58467055	A/G	0.05/0.06	1.05 (0.76-1.44)	0.77	0.954
12	rs4334119	6976027	T/G	0.26/0.25	0.98 (0.83-1.15)	0.77	0.974
17	rs4790748	5054705	C/T	0.15/0.15	1.03 (0.84-1.26)	0.772	0.969
17	rs3088040	76799860	T/C	0.41/0.42	0.98 (0.84-1.14)	0.772	0.976
7	rs7810368	6175855	A/G	0.23/0.22	1.03 (0.86-1.22)	0.772	0.972
1	rs78811508	22066093	C/T	0.18/0.18	0.97 (0.8-1.18)	0.772	0.97
12	rs3803106	62670895	T/G	0.13/0.12	1.03 (0.83-1.29)	0.773	0.966
12	rs11174410	62671564	T/C	0.13/0.12	1.03 (0.83-1.29)	0.773	0.966
12	rs10877820	62672756	G/A	0.13/0.12	1.03 (0.83-1.29)	0.773	0.966
12	rs67044039	62673427	A/G	0.13/0.12	1.03 (0.83-1.29)	0.773	0.966
17	rs58605502	58421412	T/C	0.17/0.18	0.97 (0.8-1.18)	0.773	0.97
17	rs7211645	76803956	C/T	0.14/0.14	1.03 (0.83-1.29)	0.775	0.966
12	rs7975065	62680603	G/A	0.15/0.14	1.03 (0.84-1.26)	0.776	0.968
12	rs11174417	62691335	T/C	0.15/0.14	1.03 (0.84-1.26)	0.776	0.968
12	rs11174420	62696599	C/T	0.15/0.14	1.03 (0.84-1.26)	0.776	0.968
12	rs1901239	62703989	C/T	0.15/0.14	1.03 (0.84-1.26)	0.776	0.968
16	rs74010330	9032100	G/A	0.05/0.05	0.95 (0.67-1.35)	0.776	0.951
16	rs56072147	9032745	T/C	0.05/0.05	0.95 (0.67-1.35)	0.776	0.951
17	rs9899177	5058808	G/A	0.15/0.15	1.03 (0.84-1.26)	0.776	0.969
15	rs7171858	63885699	C/T	0.08/0.08	1.04 (0.8-1.35)	0.777	0.961
7	rs10254043	6192087	A/G	0.23/0.23	0.98 (0.82-1.16)	0.778	0.973
12	rs12315645	62705895	T/C	0.13/0.12	1.03 (0.83-1.29)	0.78	0.966
12	rs10459253	62707134	G/A	0.13/0.12	1.03 (0.83-1.29)	0.78	0.966
12	rs10506440	62707586	G/T	0.13/0.12	1.03 (0.83-1.29)	0.78	0.966
12	rs10877826	62713960	A/C	0.13/0.12	1.03 (0.83-1.29)	0.78	0.966
17	rs62084569	58346599	T/C	0.05/0.05	1.05 (0.75-1.46)	0.781	0.953
15	rs2058914	63831984	G/A	0.09/0.09	1.04 (0.8-1.34)	0.784	0.961
12	rs118059008	62677815	A/G	0.07/0.07	1.04 (0.78-1.4)	0.785	0.957
12	rs7302033	62673020	A/G	0.15/0.14	1.03 (0.84-1.26)	0.785	0.969
12	rs7976058	62675647	C/T	0.15/0.14	1.03 (0.84-1.26)	0.785	0.969
12	rs4545612	62697278	T/C	0.15/0.14	1.03 (0.84-1.26)	0.785	0.969
7	rs56916541	6163059	C/T	0.27/0.26	0.98 (0.83-1.16)	0.785	0.974
15	rs6494414	63858706	A/G	0.09/0.09	1.04 (0.8-1.34)	0.788	0.961
16	rs1541698	84794632	G/A	0.35/0.36	0.98 (0.84-1.14)	0.789	0.976
12	rs11174437	62744626	C/T	0.13/0.12	1.03 (0.83-1.28)	0.789	0.966
12	rs767391	62745268	C/T	0.13/0.12	1.03 (0.83-1.28)	0.789	0.966
12	rs9634284	62747071	G/T	0.13/0.12	1.03 (0.83-1.28)	0.789	0.966
12	rs73321563	62756049	A/G	0.13/0.12	1.03 (0.83-1.28)	0.789	0.966
12	rs7956332	62758685	C/A	0.13/0.12	1.03 (0.83-1.28)	0.789	0.966
12	rs7309209	62767728	A/G	0.13/0.12	1.03 (0.83-1.28)	0.789	0.966
12	rs2122660	62777348	A/G	0.13/0.12	1.03 (0.83-1.28)	0.789	0.966
12	rs66507062	62781602	C/T	0.13/0.12	1.03 (0.83-1.28)	0.789	0.966
12	rs2167287	62782467	G/A	0.13/0.12	1.03 (0.83-1.28)	0.789	0.966
12	rs7971588	62783051	T/C	0.13/0.12	1.03 (0.83-1.28)	0.789	0.966
12	rs3213984	62785537	A/G	0.13/0.12	1.03 (0.83-1.28)	0.789	0.966
12	rs11174458	62788098	C/T	0.13/0.12	1.03 (0.83-1.28)	0.789	0.966
12	rs10877834	62788811	C/T	0.13/0.12	1.03 (0.83-1.28)	0.789	0.966
12	rs12308455	62793868	A/G	0.13/0.12	1.03 (0.83-1.28)	0.789	0.966
12	rs10160868	62795433	G/T	0.13/0.12	1.03 (0.83-1.28)	0.789	0.966
12	rs12297480	62795587	C/T	0.13/0.12	1.03 (0.83-1.28)	0.789	0.966
12	rs11174464	62802104	A/G	0.13/0.12	1.03 (0.83-1.28)	0.789	0.966
17	rs3890286	5032410	G/A	0.15/0.15	1.03 (0.84-1.26)	0.789	0.969
17	rs11078548	5034469	G/A	0.15/0.15	1.03 (0.84-1.26)	0.789	0.969
17	rs4239055	5037724	C/T	0.15/0.15	1.03 (0.84-1.26)	0.789	0.969
15	rs3210904	63885810	T/C	0.05/0.05	1.05 (0.75-1.45)	0.792	0.953
12	rs10431509	62705886	G/A	0.15/0.14	1.03 (0.84-1.26)	0.793	0.969
12	rs10431510	62706180	A/G	0.15/0.14	1.03 (0.84-1.26)	0.793	0.969
12	rs12228015	62707819	G/A	0.15/0.14	1.03 (0.84-1.26)	0.793	0.969
12	rs10877824	62707917	G/A	0.15/0.14	1.03 (0.84-1.26)	0.793	0.969
12	rs12307900	62710968	C/T	0.15/0.14	1.03 (0.84-1.26)	0.793	0.969
12	rs7953967	62712070	G/T	0.15/0.14	1.03 (0.84-1.26)	0.793	0.969
12	rs7137068	62712968	G/T	0.15/0.14	1.03 (0.84-1.26)	0.793	0.969
12	rs1800200	6976688	A/G	0.26/0.25	0.98 (0.83-1.16)	0.793	0.974
7	rs6463529	6194274	T/C	0.24/0.23	0.98 (0.82-1.16)	0.795	0.973
12	rs11174424	62717976	G/T	0.15/0.14	1.03 (0.84-1.26)	0.797	0.969
15	rs28391734	50780052	A/G	0.06/0.06	0.96 (0.71-1.31)	0.797	0.956
12	rs11174423	62711225	T/C	0.15/0.14	1.03 (0.84-1.26)	0.797	0.969
15	rs9672511	63816402	T/C	0.09/0.09	1.03 (0.8-1.34)	0.798	0.962
15	rs6494408	63806117	G/T	0.09/0.09	1.03 (0.8-1.34)	0.798	0.962
17	rs11658877	5072316	C/T	0.15/0.15	1.03 (0.84-1.26)	0.799	0.969
12	rs66621175	6965805	T/C	0.5/0.49	0.98 (0.85-1.14)	0.799	0.977
12	rs2226955	6965194	A/G	0.5/0.49	0.98 (0.85-1.14)	0.799	0.977
12	rs2238114	6965740	C/A	0.5/0.49	0.98 (0.85-1.14)	0.799	0.977
12	rs35634758	62754758	T/G	0.15/0.14	1.03 (0.84-1.26)	0.8	0.969
12	rs7132814	62741996	G/A	0.15/0.14	1.03 (0.84-1.26)	0.8	0.969
12	rs11174435	62743337	A/G	0.15/0.14	1.03 (0.84-1.26)	0.8	0.969
12	rs11174438	62744936	G/A	0.15/0.14	1.03 (0.84-1.26)	0.8	0.969
12	rs10431565	62749744	T/C	0.15/0.14	1.03 (0.84-1.26)	0.8	0.969
12	rs10747958	62750326	A/G	0.15/0.14	1.03 (0.84-1.26)	0.8	0.969
12	rs10877829	62752687	G/A	0.15/0.14	1.03 (0.84-1.26)	0.8	0.969
12	rs12310616	62757863	C/T	0.15/0.14	1.03 (0.84-1.26)	0.8	0.969
12	rs1496859	62765830	G/A	0.15/0.14	1.03 (0.84-1.26)	0.8	0.969
12	rs12306066	62767874	A/C	0.15/0.14	1.03 (0.84-1.26)	0.8	0.969
12	rs1376342	62776404	G/A	0.15/0.14	1.03 (0.84-1.26)	0.8	0.969
12	rs2132651	62782795	C/T	0.15/0.14	1.03 (0.84-1.26)	0.8	0.969
12	rs11174412	62674866	C/T	0.15/0.14	1.03 (0.84-1.26)	0.801	0.969
21	rs28454471	30405222	A/C	0.16/0.16	0.97 (0.8-1.19)	0.801	0.969
21	rs2832152	30405628	A/G	0.16/0.16	0.97 (0.8-1.19)	0.801	0.969
17	rs237961	58349394	C/T	0.05/0.05	1.04 (0.75-1.45)	0.802	0.953
17	rs8079797	58355629	C/T	0.05/0.05	1.04 (0.75-1.45)	0.802	0.953
17	rs9897707	58365169	C/T	0.05/0.05	1.04 (0.75-1.45)	0.802	0.953
15	rs6494413	63856642	G/A	0.09/0.09	1.03 (0.8-1.34)	0.802	0.962
15	rs6494415	63862329	G/T	0.09/0.09	1.03 (0.8-1.34)	0.802	0.962
15	rs8028681	63864205	C/T	0.09/0.09	1.03 (0.8-1.34)	0.802	0.962
15	rs8029310	63864420	G/T	0.09/0.09	1.03 (0.8-1.34)	0.802	0.962
16	rs1541696	84794844	A/G	0.35/0.35	0.98 (0.84-1.14)	0.806	0.976
17	rs141665670	58274386	A/G	0.05/0.05	1.04 (0.75-1.44)	0.806	0.954
12	rs11836268	62720992	G/A	0.13/0.12	1.03 (0.82-1.28)	0.807	0.967
12	rs112018547	62724314	C/T	0.13/0.12	1.03 (0.82-1.28)	0.807	0.967
12	rs28526400	62725733	G/A	0.13/0.12	1.03 (0.82-1.28)	0.807	0.967
12	rs12318287	62726856	G/A	0.13/0.12	1.03 (0.82-1.28)	0.807	0.967
12	rs12310651	62730305	A/G	0.13/0.12	1.03 (0.82-1.28)	0.807	0.967
12	rs12297474	62730586	C/T	0.13/0.12	1.03 (0.82-1.28)	0.807	0.967
12	rs11174431	62732091	A/G	0.13/0.12	1.03 (0.82-1.28)	0.807	0.967
12	rs12229271	62735729	C/T	0.13/0.12	1.03 (0.82-1.28)	0.807	0.967
12	rs11504122	62737266	G/A	0.13/0.12	1.03 (0.82-1.28)	0.807	0.967
12	rs12317437	62738833	A/G	0.13/0.12	1.03 (0.82-1.28)	0.807	0.967
12	rs12311259	62739008	T/G	0.13/0.12	1.03 (0.82-1.28)	0.807	0.967
12	rs10784292	62740429	A/G	0.13/0.12	1.03 (0.82-1.28)	0.807	0.967
15	rs4984303	63881931	T/C	0.05/0.05	1.04 (0.75-1.44)	0.809	0.954
21	rs60260312	30404396	G/A	0.12/0.12	0.97 (0.78-1.21)	0.809	0.967
7	rs2107854	6165595	C/T	0.27/0.26	0.98 (0.83-1.16)	0.81	0.974
7	rs76781274	6198092	G/A	0.23/0.23	0.98 (0.82-1.16)	0.811	0.973
15	rs12907090	63812750	T/C	0.09/0.09	1.03 (0.8-1.34)	0.811	0.962
15	rs8038989	63818407	G/A	0.08/0.08	1.03 (0.79-1.34)	0.813	0.961
15	rs76796925	50724009	A/G	0.07/0.06	1.04 (0.77-1.39)	0.814	0.957
15	rs35360863	63815054	A/C	0.09/0.09	1.03 (0.8-1.33)	0.815	0.962
15	rs11631042	63816498	C/T	0.09/0.09	1.03 (0.8-1.33)	0.815	0.962
15	rs6494410	63817069	T/C	0.09/0.09	1.03 (0.8-1.33)	0.815	0.962
15	rs4497631	63839508	G/A	0.09/0.08	1.03 (0.79-1.34)	0.817	0.961
15	rs12324650	63843445	C/T	0.09/0.08	1.03 (0.79-1.34)	0.817	0.961
12	rs7302617	62724478	T/G	0.15/0.14	1.02 (0.83-1.26)	0.818	0.969
12	rs12310318	62729782	A/G	0.15/0.14	1.02 (0.83-1.26)	0.818	0.969
12	rs12299072	62730883	G/A	0.15/0.14	1.02 (0.83-1.26)	0.818	0.969
12	rs11174433	62739445	A/G	0.15/0.14	1.02 (0.83-1.26)	0.818	0.969
7	rs6964819	6194876	G/A	0.48/0.47	0.98 (0.85-1.14)	0.821	0.977
16	rs1347580	8999548	C/T	0.24/0.24	0.98 (0.82-1.17)	0.821	0.973
15	rs9744846	63817452	T/C	0.09/0.09	1.03 (0.79-1.34)	0.822	0.961
17	rs345176	58254403	A/G	0.05/0.05	1.04 (0.75-1.44)	0.823	0.954
17	rs8081937	58269630	T/C	0.05/0.05	1.04 (0.75-1.44)	0.823	0.954
17	rs7216167	58271095	T/C	0.05/0.05	1.04 (0.75-1.43)	0.824	0.954
10	rs148725399	75284262	C/T	0.05/0.05	0.96 (0.69-1.35)	0.825	0.953
17	rs7222648	58434649	A/C	0.06/0.06	1.04 (0.76-1.42)	0.825	0.955
17	rs62082071	58445922	T/C	0.06/0.06	1.04 (0.76-1.42)	0.825	0.955
17	rs6503961	58449102	A/G	0.06/0.06	1.04 (0.76-1.42)	0.825	0.955
17	rs62082072	58449519	A/G	0.06/0.06	1.04 (0.76-1.42)	0.825	0.955
17	rs57364492	58454600	C/A	0.06/0.06	1.04 (0.76-1.42)	0.825	0.955
17	rs9916200	58455557	T/C	0.06/0.06	1.04 (0.76-1.42)	0.825	0.955
17	rs10432039	58459797	C/T	0.06/0.06	1.04 (0.76-1.42)	0.825	0.955
1	rs642845	62908235	T/C	0.23/0.23	1.02 (0.86-1.22)	0.829	0.973
7	rs12667826	6181521	T/C	0.23/0.22	0.98 (0.83-1.17)	0.829	0.973
17	rs57899453	76825450	C/A	0.13/0.13	0.98 (0.77-1.23)	0.832	0.965
11	rs2428024	113731273	T/C	0.08/0.08	1.03 (0.79-1.35)	0.832	0.96
11	rs10765913	11976195	T/C	0.12/0.12	1.02 (0.82-1.28)	0.834	0.966
12	rs11561463	62734608	G/A	0.15/0.14	1.02 (0.83-1.25)	0.834	0.969
15	rs2111689	63817692	A/G	0.08/0.08	1.03 (0.79-1.34)	0.834	0.961
15	rs4984302	63870484	A/G	0.09/0.09	1.03 (0.79-1.33)	0.834	0.962
7	rs10257461	6162432	A/G	0.22/0.21	0.98 (0.82-1.17)	0.835	0.973
11	rs11606956	11862847	A/G	0.45/0.44	0.98 (0.85-1.15)	0.837	0.976
11	rs2513569	113739985	T/C	0.08/0.08	1.03 (0.78-1.35)	0.838	0.96
16	rs6564074	84786250	C/A	0.17/0.18	0.98 (0.81-1.19)	0.838	0.971
16	rs1862792	84778685	A/G	0.17/0.17	1.02 (0.84-1.24)	0.84	0.97
17	rs2309367	5078594	G/A	0.15/0.15	1.02 (0.83-1.25)	0.841	0.969
17	rs4069715	5073309	G/A	0.25/0.24	1.02 (0.86-1.2)	0.842	0.974
10	rs112628626	75319083	C/T	0.1/0.1	0.98 (0.76-1.25)	0.844	0.963
10	rs111479599	75319315	C/T	0.1/0.1	0.98 (0.76-1.25)	0.844	0.963
10	rs111747569	75319354	A/C	0.1/0.1	0.98 (0.76-1.25)	0.844	0.963
10	rs113597219	75322074	T/C	0.1/0.1	0.98 (0.76-1.25)	0.844	0.963
10	rs74424379	75324097	A/G	0.1/0.1	0.98 (0.76-1.25)	0.844	0.963
10	rs77766437	75324415	A/G	0.1/0.1	0.98 (0.76-1.25)	0.844	0.963
10	rs78523685	75324440	A/G	0.1/0.1	0.98 (0.76-1.25)	0.844	0.963
10	rs111571966	75324475	C/A	0.1/0.1	0.98 (0.76-1.25)	0.844	0.963
10	rs16930701	75325308	A/G	0.1/0.1	0.98 (0.76-1.25)	0.844	0.963
10	rs80099024	75325443	C/T	0.1/0.1	0.98 (0.76-1.25)	0.844	0.963
10	rs112437088	75325857	G/A	0.1/0.1	0.98 (0.76-1.25)	0.844	0.963
10	rs112258374	75327298	T/C	0.1/0.1	0.98 (0.76-1.25)	0.844	0.963
10	rs16930703	75328398	A/G	0.1/0.1	0.98 (0.76-1.25)	0.844	0.963
10	rs74636845	75332306	C/T	0.1/0.1	0.98 (0.76-1.25)	0.844	0.963
10	rs77179689	75332777	T/C	0.1/0.1	0.98 (0.76-1.25)	0.844	0.963
10	rs113209127	75334712	C/T	0.1/0.1	0.98 (0.76-1.25)	0.844	0.963
10	rs111654503	75334718	T/C	0.1/0.1	0.98 (0.76-1.25)	0.844	0.963
10	rs74318005	75336210	T/C	0.1/0.1	0.98 (0.76-1.25)	0.844	0.963
10	rs76487112	75336454	C/T	0.1/0.1	0.98 (0.76-1.25)	0.844	0.963
10	rs77602688	75336476	C/T	0.1/0.1	0.98 (0.76-1.25)	0.844	0.963
10	rs75234497	75337374	T/C	0.1/0.1	0.98 (0.76-1.25)	0.844	0.963
17	rs3844577	5078965	A/G	0.15/0.15	1.02 (0.83-1.25)	0.845	0.969
7	rs28844441	6157841	G/A	0.27/0.26	0.98 (0.83-1.16)	0.846	0.974
1	rs11207970	62915473	C/T	0.2/0.19	1.02 (0.85-1.23)	0.847	0.971
12	rs7133294	62800366	C/T	0.15/0.14	1.02 (0.83-1.25)	0.849	0.969
12	rs7135737	62695090	G/A	0.3/0.3	0.98 (0.84-1.16)	0.849	0.975
17	rs76853079	76811932	T/C	0.07/0.08	0.97 (0.73-1.3)	0.853	0.958
11	rs11600930	113748065	A/G	0.15/0.15	1.02 (0.83-1.26)	0.855	0.969
12	rs2071059	6969731	A/G	0.18/0.17	1.02 (0.84-1.24)	0.857	0.97
7	rs4035512	6157340	G/T	0.22/0.21	0.98 (0.82-1.18)	0.857	0.973
19	rs8103793	57643099	G/A	0.21/0.22	0.98 (0.82-1.17)	0.858	0.973
7	rs10265503	6166461	G/A	0.22/0.22	0.98 (0.82-1.18)	0.859	0.973
12	rs7974980	62704899	A/G	0.3/0.3	0.99 (0.84-1.16)	0.86	0.975
16	rs774296	84802888	G/A	0.28/0.28	0.99 (0.84-1.16)	0.86	0.975
17	rs11077397	76796463	C/T	0.42/0.4	1.01 (0.87-1.18)	0.86	0.976
16	rs6564075	84786347	A/G	0.32/0.33	0.99 (0.84-1.15)	0.86	0.976
17	rs237969	58325868	A/G	0.17/0.17	0.98 (0.81-1.2)	0.861	0.97
11	rs45587435	113745574	C/T	0.15/0.14	1.02 (0.83-1.26)	0.861	0.968
7	rs6463528	6167660	A/C	0.22/0.22	0.98 (0.82-1.18)	0.862	0.973
16	rs707241	84814497	C/T	0.05/0.05	1.03 (0.73-1.45)	0.862	0.953
17	rs9891296	58275994	G/A	0.05/0.05	1.03 (0.74-1.42)	0.862	0.955
17	rs3863509	58282719	A/G	0.05/0.05	1.03 (0.74-1.42)	0.862	0.955
7	rs10272554	6155753	C/A	0.22/0.21	0.98 (0.82-1.18)	0.866	0.973
17	rs7226193	76816678	A/G	0.15/0.17	0.98 (0.81-1.2)	0.866	0.97
17	rs8066117	58361627	T/G	0.05/0.05	1.03 (0.74-1.43)	0.868	0.954
17	rs6503955	58361629	T/C	0.05/0.05	1.03 (0.74-1.43)	0.868	0.954
12	rs10784290	62683103	G/A	0.3/0.3	0.99 (0.84-1.16)	0.869	0.975
1	rs638714	62906489	G/T	0.23/0.22	1.02 (0.85-1.21)	0.869	0.973
1	rs10158897	62912919	C/T	0.2/0.19	1.02 (0.84-1.22)	0.871	0.972
1	rs10493322	62905893	C/T	0.2/0.19	1.02 (0.84-1.22)	0.871	0.972
17	rs2279308	76794981	A/G	0.41/0.42	0.99 (0.85-1.15)	0.872	0.976
12	rs2122659	62718692	T/G	0.3/0.3	0.99 (0.84-1.16)	0.872	0.975
17	rs8081293	58422091	T/C	0.05/0.05	1.03 (0.74-1.43)	0.873	0.954
16	rs7202832	84792428	C/T	0.06/0.07	1.02 (0.77-1.37)	0.874	0.958
16	rs2002382	84815217	A/G	0.11/0.11	0.98 (0.78-1.24)	0.875	0.965
17	rs2333673	58344304	T/C	0.17/0.17	0.98 (0.81-1.2)	0.876	0.97
7	rs3750063	6183836	A/G	0.49/0.51	1.01 (0.87-1.17)	0.877	0.977
11	rs7939684	11886158	A/G	0.46/0.45	1.01 (0.87-1.18)	0.877	0.977
16	rs3764331	84793348	G/A	0.06/0.07	1.02 (0.76-1.38)	0.88	0.958
17	rs2333671	58314650	T/C	0.17/0.17	0.99 (0.81-1.2)	0.881	0.97
17	rs8066935	58423080	C/T	0.05/0.05	1.03 (0.74-1.42)	0.882	0.954
11	rs116842426	113741078	G/A	0.15/0.14	1.02 (0.82-1.25)	0.882	0.968
7	rs9886265	6161061	G/A	0.22/0.22	0.99 (0.83-1.18)	0.883	0.973
17	rs62082076	58471577	T/G	0.05/0.06	1.02 (0.75-1.4)	0.889	0.956
11	rs17723728	113686828	T/C	0.15/0.15	0.99 (0.8-1.21)	0.889	0.969
7	rs6961833	6173666	T/C	0.22/0.22	0.99 (0.83-1.18)	0.89	0.973
12	rs7969077	62779336	A/G	0.44/0.44	0.99 (0.85-1.15)	0.89	0.977
17	rs8079722	58413345	C/T	0.12/0.12	0.98 (0.78-1.24)	0.89	0.965
11	rs74571546	113730361	C/T	0.15/0.15	1.02 (0.82-1.25)	0.893	0.969
11	rs144902766	113734645	C/T	0.15/0.14	1.01 (0.82-1.25)	0.895	0.968
12	rs11174409	62669178	C/T	0.13/0.12	1.02 (0.81-1.27)	0.898	0.967
12	rs11174408	62668211	A/C	0.15/0.14	1.01 (0.83-1.24)	0.899	0.969
21	rs2276517	30416820	T/C	0.12/0.12	0.99 (0.79-1.23)	0.899	0.967
1	rs583609	62916796	T/C	0.23/0.23	1.01 (0.85-1.21)	0.901	0.973
16	rs35705630	84743372	T/C	0.41/0.4	1.01 (0.87-1.17)	0.902	0.977
1	rs637723	62906728	C/T	0.23/0.23	1.01 (0.85-1.21)	0.902	0.973
1	rs598253	62911341	T/C	0.23/0.23	1.01 (0.85-1.2)	0.904	0.973
1	rs597470	62917796	T/G	0.23/0.23	1.01 (0.85-1.2)	0.904	0.973
1	rs597078	62917857	G/A	0.23/0.23	1.01 (0.85-1.2)	0.904	0.973
1	rs630144	62918864	A/G	0.23/0.23	1.01 (0.85-1.2)	0.904	0.973
7	rs61634333	6165223	G/A	0.23/0.22	1.01 (0.85-1.2)	0.906	0.973
1	rs9436221	62903359	T/C	0.23/0.23	1.01 (0.85-1.2)	0.907	0.973
1	rs9436223	62903547	C/T	0.23/0.23	1.01 (0.85-1.2)	0.907	0.973
1	rs12029068	62904295	C/T	0.23/0.23	1.01 (0.85-1.2)	0.907	0.973
1	rs9436661	62904575	T/G	0.23/0.23	1.01 (0.85-1.2)	0.907	0.973
1	rs638305	62906537	G/T	0.23/0.23	1.01 (0.85-1.2)	0.907	0.973
1	rs656297	62907595	A/G	0.23/0.23	1.01 (0.85-1.2)	0.907	0.973
1	rs641540	62908538	A/G	0.23/0.23	1.01 (0.85-1.2)	0.907	0.973
1	rs624698	62900811	A/G	0.23/0.23	1.01 (0.85-1.21)	0.909	0.973
17	rs3744799	76794774	T/C	0.4/0.41	0.99 (0.85-1.16)	0.911	0.976
12	rs10877827	62737545	G/T	0.45/0.45	0.99 (0.86-1.15)	0.911	0.977
16	rs28602709	84760354	T/G	0.17/0.17	1.01 (0.83-1.23)	0.911	0.97
11	rs75132682	113731715	C/T	0.15/0.15	1.01 (0.82-1.25)	0.912	0.969
11	rs1633547	113673206	C/T	0.16/0.15	0.99 (0.8-1.22)	0.913	0.969
11	rs2428019	113678423	C/A	0.16/0.15	0.99 (0.8-1.22)	0.913	0.969
1	rs11207969	62911751	A/G	0.23/0.23	1.01 (0.85-1.2)	0.914	0.973
11	rs36022874	113738340	T/C	0.15/0.15	1.01 (0.82-1.25)	0.914	0.969
15	rs28878825	50765887	G/A	0.06/0.06	0.98 (0.72-1.34)	0.914	0.957
15	rs28592674	50766448	C/A	0.06/0.06	0.98 (0.72-1.34)	0.914	0.957
15	rs77699438	50731707	C/T	0.07/0.06	1.02 (0.76-1.37)	0.915	0.958
1	rs11588261	62904936	G/A	0.23/0.23	1.01 (0.85-1.2)	0.92	0.973
11	rs74507276	113686705	C/T	0.15/0.15	0.99 (0.8-1.22)	0.923	0.969
17	rs79884210	58318895	T/C	0.08/0.07	0.99 (0.74-1.32)	0.923	0.959
11	rs7116233	113674693	G/A	0.15/0.15	0.99 (0.8-1.22)	0.924	0.969
11	rs45595543	113675542	T/C	0.15/0.15	0.99 (0.8-1.22)	0.924	0.969
11	rs79186081	113681981	C/A	0.15/0.15	0.99 (0.8-1.22)	0.924	0.969
11	rs77641750	113682406	T/C	0.15/0.15	0.99 (0.8-1.22)	0.924	0.969
11	rs75249816	113684035	T/C	0.15/0.15	0.99 (0.8-1.22)	0.924	0.969
11	rs2513587	113729611	A/G	0.16/0.15	1.01 (0.82-1.24)	0.927	0.969
16	rs4782656	84798634	T/G	0.06/0.06	0.99 (0.72-1.35)	0.929	0.956
1	rs631106	62901807	C/A	0.23/0.23	1.01 (0.85-1.2)	0.929	0.973
12	rs11174404	62658720	C/T	0.15/0.14	1.01 (0.82-1.24)	0.931	0.969
12	rs7965326	62660483	C/T	0.15/0.14	1.01 (0.82-1.24)	0.931	0.969
16	rs11149680	84780907	C/T	0.17/0.17	1.01 (0.83-1.23)	0.932	0.971
11	rs9667440	113689991	C/T	0.15/0.15	0.99 (0.8-1.22)	0.934	0.969
12	rs7298827	62659710	A/G	0.13/0.12	1.01 (0.81-1.26)	0.935	0.967
12	rs11830242	62665787	C/A	0.15/0.14	1.01 (0.82-1.24)	0.937	0.969
7	rs6973832	6178931	G/A	0.24/0.23	1.01 (0.85-1.2)	0.939	0.974
15	rs6494407	63803829	A/G	0.06/0.05	1.01 (0.73-1.4)	0.94	0.955
11	rs147499211	113670969	C/T	0.15/0.15	0.99 (0.81-1.22)	0.951	0.969
11	rs76211911	113671023	G/A	0.15/0.15	0.99 (0.81-1.22)	0.951	0.969
12	rs7953445	62664657	G/A	0.3/0.3	1 (0.85-1.17)	0.952	0.976
1	rs76411938	22093637	G/A	0.2/0.19	0.99 (0.82-1.2)	0.952	0.972
1	rs79869384	22097382	G/A	0.2/0.19	0.99 (0.82-1.2)	0.952	0.972
12	rs10877828	62741869	A/G	0.44/0.44	1 (0.86-1.15)	0.953	0.977
11	rs2513577	113712278	G/T	0.16/0.15	0.99 (0.81-1.22)	0.954	0.969
11	rs35144767	113724640	A/G	0.16/0.15	0.99 (0.81-1.22)	0.954	0.969
11	rs3802852	113711810	C/A	0.15/0.15	0.99 (0.81-1.22)	0.955	0.969
17	rs3826552	76793885	G/A	0.43/0.41	1 (0.86-1.17)	0.955	0.977
11	rs79893157	113707744	C/T	0.15/0.15	1.01 (0.82-1.24)	0.956	0.969
12	rs11514251	62736946	C/T	0.44/0.44	1 (0.86-1.16)	0.957	0.977
7	rs73058621	6143625	A/G	0.48/0.51	1 (0.86-1.16)	0.957	0.977
17	rs3744802	76793600	G/A	0.43/0.41	1 (0.86-1.17)	0.961	0.977
7	rs6979025	6170089	T/G	0.22/0.21	1 (0.83-1.19)	0.964	0.973
11	rs78346388	113727631	C/A	0.15/0.15	1.01 (0.82-1.24)	0.964	0.969
11	rs17802676	113729138	C/T	0.15/0.15	1.01 (0.82-1.24)	0.964	0.969
1	rs151310481	22089307	C/T	0.2/0.19	1 (0.82-1.2)	0.964	0.972
17	rs8080658	58422483	A/G	0.17/0.17	1 (0.82-1.21)	0.97	0.971
7	rs11543636	6187934	C/T	0.47/0.5	1 (0.86-1.15)	0.973	0.978
7	rs11535148	6188322	C/T	0.47/0.5	1 (0.86-1.15)	0.973	0.978
17	rs867596	76791217	G/A	0.43/0.41	1 (0.86-1.16)	0.978	0.977
11	rs45480291	113668314	T/C	0.15/0.15	1 (0.81-1.23)	0.978	0.969
11	rs2285392	113669644	G/A	0.15/0.15	1 (0.81-1.23)	0.978	0.969
11	rs79493319	113695340	C/T	0.15/0.15	1 (0.81-1.23)	0.98	0.969
11	rs138096456	113697439	C/T	0.15/0.15	1 (0.81-1.23)	0.98	0.969
11	rs45447199	113702975	G/A	0.15/0.15	1 (0.81-1.23)	0.98	0.969
11	rs79176357	113716345	G/T	0.15/0.15	1 (0.81-1.23)	0.98	0.969
11	rs77843918	113716688	T/C	0.15/0.15	1 (0.81-1.23)	0.98	0.969
11	rs75816722	113719927	C/T	0.15/0.15	1 (0.81-1.23)	0.98	0.969
11	rs77803855	113721142	T/C	0.15/0.15	1 (0.81-1.23)	0.98	0.969
11	rs116314472	113722454	C/T	0.15/0.15	1 (0.81-1.23)	0.98	0.969
12	rs7975633	62666124	T/C	0.45/0.44	1 (0.86-1.16)	0.983	0.977
17	rs1044486	76792179	G/A	0.42/0.41	1 (0.86-1.16)	0.984	0.977
7	rs61732616	6193464	T/G	0.49/0.46	1 (0.86-1.16)	0.985	0.978
7	rs80239108	6193103	A/G	0.24/0.23	1 (0.84-1.19)	0.987	0.974
7	rs79020767	6193104	G/A	0.24/0.23	1 (0.84-1.19)	0.987	0.974
12	rs10877822	62691991	G/A	0.45/0.44	1 (0.86-1.16)	0.991	0.977
1	rs783291	62914978	G/A	0.23/0.23	1 (0.84-1.19)	0.992	0.973
12	rs12316469	62673219	A/G	0.45/0.44	1 (0.86-1.16)	0.992	0.977
7	rs77098901	6191077	T/C	0.48/0.5	1 (0.87-1.16)	0.993	0.978
10	rs78325656	75266729	A/G	0.05/0.05	1 (0.72-1.39)	0.993	0.955
7	rs74540684	6190528	C/T	0.48/0.5	1 (0.87-1.16)	0.995	0.978
Chr, chromosome; MAF, minor allele frequency; OR, odds ratio; CI, confidence interval.
Ref, reference allele; Eff, effect allele.
a Derived from the logistic regression analysis using the additive genetic model.
b Adjusted for age, sex.

## Sheet: Supplemental  Table 3
Supplemental Table 3. Association between 2 SNPs and gastric cancer risk in the present study.
Chr	Variant	Position	Associated genes	Alleles	genotypes		MAF	PHWE	OR(95%CI) a	P b
				(Ref/Eff)	Cases	Controls	Case/Control
11	rs72856331	11862919	USP47	G/A	27/272/746	30/290/687	0.16/0.17	0.81	0.78 (0.64-0.95)	0.015
11	rs11022066	11862213	USP47	T/C	27/275/748	30/293/688	0.16/0.17	0.94	0.79 (0.64-0.96)	0.017
Chr, chromosome; MAF, minor allele frequency; OR, odds ratio; CI, confidence interval.
Ref, reference allele; Eff, effect allele
a Derived from the logistic regression analysis using the additive genetic model;
b Adjusted for age, sex.

## Sheet: Supplemental Table 4
Supplemental Table 4. The functional annotations of 8 SNPs of significant association with risk of gastric cancer of the USP47 gene.
Chr	SNPs	Position	Located gene	RegulomeDB		HaploReg v4				Total
				Functional annotation	Score	Proteins bound	eQTL	Motif changed	Score
11	rs72856331	11862919	USP47	Protein binding, Chromatin structure, Histone modifications	3	4 bound proteins	2	8 altered motifs	3	6
11	rs11022066	11862213	USP47	Protein binding, Motifs, Histone modifications	3	0 bound proteins	2	3 altered motifs	2	5
12	rs143880817	62734952	USP15	TF binding, or Chromatin structure	2	0 bound proteins	0	4 altered motifs	1	3
1	rs74870104	22065302	USP48	TF binding, or Chromatin structure	2	0 bound proteins	0	2 altered motifs	1	3
19	rs80212391	57632463	USP29	TF binding, or Chromatin structure	2	0 bound proteins	0	5 altered motifs	1	3
12	rs12370119	62682723	USP15	TF binding, or Chromatin structure	2	0 bound proteins	0	2 altered motifs	1	3
19	rs34650239	57632385	USP29	TF binding, or Chromatin structure	2	0 bound proteins	0	3 altered motifs	1	3
19	rs35825687	57633126	USP29	TF binding, or Chromatin structure	2	0 bound proteins	0	2 altered motifs	1	3

## Sheet: Supplemental  Table 5
Supplemental Table 5. Reagents and resources
Antibodies
Anti-USP47	Abclonal	Cat: # A15461
(WB, 1:2000; IP, 2ug; ChIP, 2ug)
Anti-GLI3	Bethyl Laboratories	Cat: # A303-417A-1
(WB, 1:4000)
Anti-Snai1	Cell Signaling technology	Cat: # 3879
(WB, 1:2000)
Anti-Ubiquitin	Cell Signaling technology	Cat. # 3936S
(WB, 1:2000)
Anti-Tubulin	Abclonal	Cat. # AC008
(WB, 1:5000)
Anti-H3K27ac	Abclonal	Cat. # A7253
(ChIP, 2ug)
Anti-Rabbit IgG	Proteintech	Cat. # B900610
(IP, 2ug)
Anti-DYKDDDDK (Flag)	Abclonal	Cat. # AE005
(WB, 1:5000; IP, 2ug; ChIP, 2ug)
Chemicals, peptides, and recombinant proteins
DMEM high glucose	BasalMedia	Cat. # L110KJ
Penicillin-Streptomycin	Gibco	Cat. # 10378-016
Fetal bovine serum	Yeasen	Cat. # 40130ES76
Polybrene	Yeason	Cat. # 40804ES86
Puromycin	Meilunbio	Cat. # MB2005
Blasticidin	Meilunbio	Cat. # mb2506
dTAG-13	Tocris	Cat. # 6605
Protease inhibitor	Roche	Cat. # 4693132001
rProtein A/G mag poly beads	Smart Lifesciences	Cat. # SM01525
Crystal Violet Staining Solution	Beyotime	Cat. # C0121
RIPA Lysis Buffer(strong)	CWBIO	Cat. # 01408/10136
4%PFA	Servicebio	Cat. # G1101
T4 DNA ligase(Rapid)	Vazyme	Cat. # N103-01
Taq Pro Universal SYBR qPCR Master Mix	Vazyme	Cat. # Q712-02-AA
MG132	MCE	Cat. # HY-13259
Matrigel	Corning	Cat. # 356231
Cycloheximide	MCE	Cat. # HY-12320
BASIC RPMI 1640 Medium, HEPES	Gibco	Cat. # C22400500CP
AgeI	NEB	Cat. # R0552L
EcoRI-HF	NEB	Cat. # R3101S
BsmBI-v2	NEB	Cat. # R0739L
BbsI-HF	NEB	Cat. # R0539S
Phanta Super-Fidelity DNA Polymerase	Vazyme	Cat. # P501-d1
Cell Counting Kit (CCK-8)	Yeasen	Cat. # 40203ES80
D-Luciferin, Potassium Salt D	Yeasen	Cat. # 40902ES03
Critical commercial assays
Neon transfection system	Invitrogen	Cat. # MPK10096
Tissue RNA Purification Kit PLUS	EZB	Cat. # RN001-plus
Dual-Luciferase® Reporter Assay System	Promega	Cat. # E1910
ClonExpress II One Step Cloning Kit	Vazyme	Cat. # C112-01
Lipofectamine™ 3000 Transfection Reagent	ThermoFisher Scientific	Cat. # L3000008
HiScript III RT SuperMix for qPCR (+gDNA wiper)	Vazyme	Cat. # R323-01
Annexin V-FITC/PI	Yeasen	Cat. # 40302ES60
Vector plasmids and recombinant DNA
PX458-USP47	This paper	N/A
LentiCRISPRV2-sgRNA control	This paper	N/A
LentiCRISPRV2-sgGLI3-1	This paper	N/A
LentiCRISPRV2-sgGLI3-2	This paper	N/A
pUC57-USP47-dTAG-donar	This paper	N/A
pLKO shRNA contorl	This paper	N/A
pLKO-shUSP47-1	This paper	N/A
pLKO-shUSP47-2	This paper	N/A
pLKO-shSnai1-1	This paper	N/A
pLKO-shSnai1-2	This paper	N/A
pLVX-Snai1	This paper	N/A
pET-45b-GLI3-ZF	This paper	N/A
pET-45b-SP1-ZF	This paper	N/A
pRL-TK	This paper	N/A
pGL3-rs72856331-G	This paper	N/A
pGL3-rs72856331-A	This paper	N/A
PX458-USP47-SNP-Mut-A	This paper	N/A
PX458-USP47-SNP-Mut-G	This paper	N/A
pUC57-USP47-SNP-Mut-A	This paper	N/A
pUC57-USP47-SNP-Mut-G	This paper	N/A
pLVX-USP47	This paper	N/A
Experimental models: Cell lines
Human: HGC-27	CCTCC	Cat. # TCHu 22
Human: HEK293T	ATCC	Cat. # CRL-3216
Human: GT38	LMAI	Cat. # LM8C01011
Human: SNU668	BFB	Cat. # BFN60808561
Human: SNU719	Honsun	Cat. # HSC-0039
HGC-27-USP47-1-knockdown clone	This paper	N/A
HGC-27-USP47-2-knockdown clone	This paper	N/A
GT38-USP47-1-knockdown clone	This paper	N/A
GT38-USP47-2-knockdown clone	This paper	N/A
HGC-27-GLI3-1-knockout clone	This paper	N/A
HGC-27-GLI3-2-knockout clone	This paper	N/A
GT38-GLI3-1-knockout clone	This paper	N/A
GT38-GLI3-2-knockout clone	This paper	N/A
HGC-27-USP47-dTAG clone	This paper	N/A
HGC-27-USP47-1-knockdown clone-pLVX-Snai1	This paper	N/A
HGC-27-USP47-2-knockdown clone-pLVX-Snai1	This paper	N/A
HGC-27-Snai1-1-knockdown clone	This paper	N/A
HGC-27-Snai1-2-knockdown clone	This paper	N/A
SNU668-USP47-1-knockdown clone	This paper	N/A
SNU668-USP47-2-knockdown clone	This paper	N/A
SNU719-USP47-1-knockdown clone	This paper	N/A
SNU719-USP47-2-knockdown clone	This paper	N/A
SNU668-GLI3-1-knockout clone	This paper	N/A
SNU668-GLI3-2-knockout clone	This paper	N/A
SNU719-GLI3-1-knockout clone	This paper	N/A
SNU719-GLI3-2-knockout clone	This paper	N/A
GT38-USP47-1-knockdown clone-pLVX-Snai1	This paper	N/A
GT38-USP47-2-knockdown clone-pLVX-Snai1	This paper	N/A
HGC-27-pLVX-USP47	This paper	N/A
GT38-pLVX-USP47	This paper	N/A
HGC-27-GA	This paper	N/A
HGC-27-GG	This paper	N/A
GT38-GA	This paper	N/A
GT38-AA	This paper	N/A
Experimental models: Animals
BALB/C nude mice	GemPharmatech	N/A
NOD/SCID mice	GemPharmatech	N/A

## Sheet: Supplemental Table 6
Supplemental Table 6. Sequences of oligonucleotides and cDNAs
Sequences of oligonucleotides
USP47-qF	TGCAGCCATCAGTAGGTCAA	qPCR
USP47-qR	TGTACAGGTGAGCTGGTGAG	qPCR
GAPDH-qF	CCAAGGAGTAAGACCCCTGG	qPCR
GAPDH-qR	AGGGGAGATTCAGTGTGGTG	qPCR
HBB-qPCR-F	TGAGCCAGGCCATCACTAAA	ChIP-qPCR
HBB-qPCR-R	TTAGGCTGCTGGTGGTCTAC	ChIP-qPCR
USP47-ChIP-qPCR-F	TTCATAAGGGAAGGGGTGGC	ChIP-qPCR
USP47-ChIP-qPCR-R	GTTCTTTTCCCCTCTCCCCA	ChIP-qPCR
USP47-SNP-test-F	AGCGCCTCTCCAATGTAGTT	PCR
USP47-SNP-test-R	CAGCCATGCAAACGCTTTTC	PCR
SP1-ZF-F	accatcacgtgggtaccCATATTTGCCACATCCAAGG	PCR
SP1-ZF-R	tctttaccagactcgagGTGGGTCTTGATATGTTTTGAC	PCR
GLI3-ZF-F	accatcacgtgggtaccACAAACTGCCACTGGG	PCR
GLI3-ZF-R	tctttaccagactcgagATGCACTGTCTTCACATG	PCR
rs72856331-G-F	CCCCAAGCAGGGGGTGGCCCCTGAG	EMSA
rs72856331-G-R	CTCAGGGGCCACCCCCTGCTTGGGG	EMSA
rs72856331-A-F	CCCCAAGCAGGGAGTGGCCCCTGAG	EMSA
rs72856331-A-R	CTCAGGGGCCACTCCCTGCTTGGGG	EMSA
shUSP47-F-1	CCGGGCAGCTTTCAAACAACATTTACTCGAGTAAATGTTGTTTGAAAGCTGCTTTTTG	shRNA
shUSP47-R-1	AATTCAAAAAGCAGCTTTCAAACAACATTTACTCGAGTAAATGTTGTTTGAAAGCTGC	shRNA
shUSP47-F-2	CCGGGTCACTTCTCGACGCTAATTTCTCGAGAAATTAGCGTCGAGAAGTGACTTTTTG	shRNA
shUSP47-R-2	AATTCAAAAAGTCACTTCTCGACGCTAATTTCTCGAGAAATTAGCGTCGAGAAGTGAC	shRNA
FBLN5-F	CTGCTGGATGACAACCGAAGCT	qPCR
FBLN5-R	GATAAGGCTCCTCACAGCGGAT	qPCR
FMOD-F	ATCCTGCTGGACCTGAGCTA	qPCR
FMOD-R	GGGACGGTGTAGACGTTGTT	qPCR
PDGFRB-F	ACCATGCGGGCCTTCCATGC	qPCR
PDGFRB-R	TTTGGCTGAGGCATGCCCCG	qPCR
THY1-F	CCTGACCCGTGAGACAAAGAAG	qPCR
THY1-R	GCTAGTGAAGGCGGATAAGTAGAG	qPCR
CLDN1-F	CTGCCCCAGTGGAGGATTTA	qPCR
CLDN1-R	CATGGCCTGGGCGGT	qPCR
MMP-2-F	CGGCCGCAGTGACGGAAA	qPCR
MMP-2-R	CATCCTGGGACAGACGGAAG	qPCR
FN1-F	CATCGAGCG GAT CTG GCC C	qPCR
FN1-R	GCAGCTGAC TCC GTT GCC CA	qPCR
PLAUR-F	GCCCAATCCTGGAGCTTGA	qPCR
PLAUR-R	TCCCCTTGCAGCTGTAACACT	qPCR
pLVX-Snai1-F	CGATGACAAGgaattcATGCCGCGCTCTTTCC	PCR
pLVX-Snai1-R	ccaaccccGCGGCCGCTCAGCGGGGACATCC	PCR
Snai1-qPCR-F1	TGCCCTCAAGATGCACATCCGA	qPCR
Snai1-qPCR-R1	GGGACAGGAGAAGGGCTTCTC	qPCR
USP47-dTAG-F	CACCgACCAGTTGGTTCTCCTCGCC	dTAG
USP47-dTAG-R	CACCgACCAGTTGGTTCTCCTCGCC	dTAG
USP47-donor-1-F	GCATCGTACGCGTACGTGTTTGGCGGAGTCAGCGATGGTGCCC	dTAG
USP47-donor-1-R	GCATCGTACGCGTACGTGTTTGGGCCCCTCACCTCTTTCGGGACC	dTAG
USP47-donor-2-F	GGCGGAGTCAGCGATGGTGCCCGGCATGACCGAGTACAAGCCCACG	dTAG
USP47-donor-2-R	CCCCTCACCTCTTTCGGGACCAGcTGaTTtTCtTCcCCGGGCACCATTCCGCC	dTAG
shSnai1-F-1	CCGGCCACTCAGATGTCAAGAAGTACTCGAGTACTTCTTGACATCTGAGTGGTTTTTG	shRNA
shSnai1-R-1	AATTCAAAAACCACTCAGATGTCAAGAAGTACTCGAGTACTTCTTGACATCTGAGTGG	shRNA
shSnai1-F-2	CCGGCCAGGCTCGAAAGGCCTTCAACTCGAGTTGAAGGCCTTTCGAGCCTGGTTTTTG	shRNA
shSnai1-R-2	AATTCAAAAACCAGGCTCGAAAGGCCTTCAACTCGAGTTGAAGGCCTTTCGAGCCTGG	shRNA
GLI3-sgRNA-F	CACCGTAATGAGAAGACATCATGG	sgRNA
GLI3-sgRNA-R	AAACCCATGATGTCTTCTCATTAC	sgRNA
GLI3-sgRNA-F	CACCgAGAAGTGGTGCTGGAGGCAA	sgRNA
GLI3-sgRNA-R	AAACTTGCCTCCAGCACCACTTCTc	sgRNA
pLVX-USP47-sh2-F	GGACGACGATGACAAGgaattcGAGCCAGGAAAGAAGAACTTTCTG	PCR
pLVX-USP47-sh2-R	accccaaccccGCGGCCGCTCAGTCTTGAGTCAGATCTTTATTTGGTG	PCR
sgRNA to A for single DNA-F	CACCgTGGCTGCCTCCCCAAGCAGG	SNP-Mut
sgRNA to A for single DNA-R	AAACCCTGCTTGGGGAGGCAGCCAc	SNP-Mut
sgRNA to G for single DNA-F	CACCgCTGCCTCCCCAAGCAGGGAG	SNP-Mut
sgRNA to G for single DNA-R	AAACCTCCCTGCTTGGGGAGGCAGc	SNP-Mut
SNP-331A-Oligo	TTGCGGGGGGCGGGCGGTGAGGACACCGCTTCATAAGGGAAGGGGTGGCTGCCTCCCCAAGCAGGGAGTGGCCCCTGAGGTCCCTCCAGCTGGGGGCCCTT	SNP-Mut
SNP-331G-Oligo	TTGCGGGGGGCGGGCGGTGAGGACACCGCTTCATAAGGGAAGGGGTGGCTGCCTCCCCAAGCAGGGGGTGGCCCCTGAGGTCCCTCCAGCTGGGGGCCCTT	SNP-Mut
Sequences for luciferase assay
Luci-G	GGTACCAACCTTGTTAACGGAGATCACAGGTTGAAGCATACTGCAGCTCTACTCTTGGAAGGCTAGCTCAGTCTCAGACTTGGCCCTGATGGAGAAGGAAGTTCCCTGGAAGAGGGCAGGGGAGCGCCTCTCCAATGTAGTTGCGGGGGGCGGGCGGTGAGGACACCGCTTCATAAGGGAAGGGGTGGCTGCCTCCCCAAGCAGGGGGTGGCCCCTGAGGTCCCTCCAGCTGGGGGCCCTTGAGAGGGAGGGTGGGGAGAGGGGAAAAGAACGTCAGGAGAGTGAACGGGAGCAAATAAAACGCTGTCCATTCTGACTGGAAGGGCCAGAGCCGTGTCTAAGGGCGGGGGCCGGGAGGTGGCCCGCGGTGGTGTCTCTACCAGGACGAGGCCTGGGGTA…
Luci-A	GGTACCAACCTTGTTAACGGAGATCACAGGTTGAAGCATACTGCAGCTCTACTCTTGGAAGGCTAGCTCAGTCTCAGACTTGGCCCTGATGGAGAAGGAAGTTCCCTGGAAGAGGGCAGGGGAGCGCCTCTCCAATGTAGTTGCGGGGGGCGGGCGGTGAGGACACCGCTTCATAAGGGAAGGGGTGGCTGCCTCCCCAAGCAGGGAGTGGCCCCTGAGGTCCCTCCAGCTGGGGGCCCTTGAGAGGGAGGGTGGGGAGAGGGGAAAAGAACGTCAGGAGAGTGAACGGGAGCAAATAAAACGCTGTCCATTCTGACTGGAAGGGCCAGAGCCGTGTCTAAGGGCGGGGGCCGGGAGGTGGCCCGCGGTGGTGTCTCTACCAGGACGAGGCCTGGGGTA…
Sequences of cDNAs
Snai1-cDNA	ATGCCGCGCTCTTTCCTCGTCAGGAAGCCCTCCGACCCCAATCGGAAGCCTAACTACAGCGAGCTGCAGGACTCTAATCCAGAGTTTACCTTCCAGCAGCCCTACGACCAGGCCCACCTGCTGGCAGCCATCCCACCTCCGGAGATCCTCAACCCCACCGCCTCGCTGCCAATGCTCATCTGGGACTCTGTCCTGGCGCCCCAAGCCCAGCCAATTGCCTGGGCCTCCCTTCGGCTCCAGGAGAGTCCCAGGGTGGCAGAGCTGACCTCCCTGTCAGATGAGGACAGTGGGAAAGGCTCCCAGCCCCCCAGCCCACCCTCACCGGCTCCTTCGTCCTTCTCCTCTACTTCAGTCTCTTCCTTGGAGGCCGAGGCCTATGCTGCCTTCCCAGGCTTGGGC…
USP47-cDNA	GAGCCAGGAAAGAAGAACTTTCTGCATTTGACAGATAAAGATGGTGAACAACCTCAAATACTGCTGGAGGATTCCAGTGCTGGGGAAGACAGTGTTCATGACAGGTTTATAGGTCCGCTTCCAAGAGAAGGTTCTGGGGGTTCTACCAGTGATTATGTCAGCCAAAGCTACTCCTACTCATCTATTTTGAATAAATCAGAAACTGGATATGTGGGACTAGTAAACCAAGCAATGACTTGCTATTTGAATAGCCTTTTGCAAACACTTTTTATGACTCCTGAATTTAGGAATGCATTATATAAGTGGGAATTTGAAGAATCTGAAGAAGATCCAGTGACAAGTATTCCATACCAACTTCAAAGGCTTTTTGTTTTGTTACAAACCAGCAAAAAGAGAGCA…
