# Supplementary material for: An inherited predisposition allele promotes gastric cancer via enhancing deubiquitination-mediated activation of epithelial-to-mesenchymal transition signaling
Source: J Clin Invest. 2025 Feb 25;135(8):e179617. doi: 10.1172/JCI179617 (PMC11996917; doi:10.1172/JCI179617)
Supplement: Supporting data values [file jci-135-179617-s071.xlsx]

## Sheet: Fig. 1C
patient_ID	Type	USP47 expression
TCGA-19-1787-01	Tumor	4.7672
TCGA-S9-A7J2-01	Tumor	5.8961
TCGA-G3-A3CH-11	Normal	3.837
TCGA-EK-A2RE-01	Tumor	5.0282
TCGA-44-6778-01	Tumor	5.1799
TCGA-F4-6854-01	Tumor	4.4047
TCGA-AB-2863-03	Tumor	5.3954
TCGA-C8-A1HL-01	Tumor	5.085
TCGA-EW-A2FS-01	Tumor	5.0005
TCGA-IR-A3L7-01	Tumor	4.9828
TCGA-05-4420-01	Tumor	3.7464
TCGA-R6-A8WC-01	Tumor	4.8748
TCGA-DX-A3U8-01	Tumor	5.0392
TCGA-GL-8500-01	Tumor	4.4523
TCGA-E2-A153-11	Normal	5.7525
TCGA-BR-A4J6-01	Tumor	4.0091
TCGA-EJ-7125-01	Tumor	5.3754
TCGA-IN-7808-01	Tumor	3.7561
TCGA-L5-A4OH-01	Tumor	5.4864
TCGA-RP-A695-06	Tumor	3.8719
TCGA-AX-A3G6-01	Tumor	4.2728
TCGA-B9-A8YH-01	Tumor	4.5964
TCGA-E1-A7YI-01	Tumor	4.859
TCGA-PC-A5DM-01	Tumor	4.466
TCGA-BR-A4QL-01	Tumor	3.4543
TCGA-CH-5751-01	Tumor	4.9787
TCGA-A2-A3XX-01	Tumor	4.2258
TCGA-DQ-5624-01	Tumor	4.6611
TCGA-KK-A7B3-01	Tumor	4.8724
TCGA-DQ-7591-01	Tumor	5.0059
TCGA-06-5412-01	Tumor	4.3009
TCGA-BP-4989-01	Tumor	3.8279
TCGA-EJ-8468-01	Tumor	5.4006
TCGA-CZ-5459-01	Tumor	4.0462
TCGA-D5-5538-01	Tumor	4.7576
TCGA-56-8305-01	Tumor	5.1094
TCGA-CZ-5468-11	Normal	4.6242
TCGA-BH-A0BQ-11	Normal	5.5008
TCGA-4X-A9FA-01	Tumor	4.2929
TCGA-DD-AAW0-01	Tumor	4.4706
TCGA-AA-3511-01	Tumor	4.3903
TCGA-Z7-A8R5-01	Tumor	4.1153
TCGA-CZ-4863-11	Normal	4.8151
TCGA-39-5031-01	Tumor	4.096
TCGA-ZG-A8QW-01	Tumor	4.652
TCGA-DU-7302-01	Tumor	5.9009
TCGA-DJ-A3UX-01	Tumor	4.9833
TCGA-ZN-A9VQ-01	Tumor	5.2817
TCGA-EI-6512-01	Tumor	4.3972
TCGA-J4-A83K-01	Tumor	4.9727
TCGA-EE-A17X-06	Tumor	4.1563
TCGA-HZ-7922-01	Tumor	4.8915
TCGA-DD-AACA-02	Tumor	4.99374
TCGA-DD-AACA-01	Tumor	4.811
TCGA-D3-A8GD-06	Tumor	4.4324
TCGA-13-1485-01	Tumor	4.1053
TCGA-QG-A5YX-01	Tumor	4.6118
TCGA-ZG-A9MC-01	Tumor	5.1875
TCGA-DU-A7TI-01	Tumor	5.6311
TCGA-A3-3335-01	Tumor	3.8581
TCGA-BR-8372-01	Tumor	3.2282
TCGA-HC-7742-01	Tumor	5.3292
TCGA-DD-A3A6-11	Normal	2.0004
TCGA-64-1679-01	Tumor	4.6866
TCGA-CV-5976-01	Tumor	5.2111
TCGA-25-1315-01	Tumor	4.0401
TCGA-2G-AAFZ-01	Tumor	4.9801
TCGA-LN-A4MQ-01	Tumor	5.1065
TCGA-CV-6948-01	Tumor	4.0558
TCGA-K7-AAU7-01	Tumor	4.3364
TCGA-CJ-6028-01	Tumor	5.0575
TCGA-B6-A0RL-01	Tumor	5.7477
TCGA-CZ-5456-01	Tumor	4.1498
TCGA-EL-A3D0-01	Tumor	5.0291
TCGA-EM-A22Q-01	Tumor	2.8819
TCGA-49-6744-01	Tumor	4.7383
TCGA-L5-A4ON-01	Tumor	4.935
TCGA-FS-A1ZF-06	Tumor	4.0722
TCGA-ZN-A9VU-01	Tumor	5.5015
TCGA-Q3-A5QY-01	Tumor	4.3999
TCGA-AJ-A3BI-01	Tumor	2.0878
TCGA-W2-A7UY-01	Tumor	2.7161
TCGA-BH-A204-11	Normal	4.7746
TCGA-E3-A3E2-01	Tumor	4.6288
TCGA-FB-A545-01	Tumor	4.3965
TCGA-44-2657-11	Normal	4.3313
TCGA-G4-6320-01	Tumor	3.9089
TCGA-EB-A41A-01	Tumor	4.9298
TCGA-55-6982-01	Tumor	4.7704
TCGA-RC-A7SH-01	Tumor	3.9746
TCGA-CC-A3MA-01	Tumor	3.637
TCGA-DD-A3A5-11	Normal	3.4424
TCGA-RC-A7SB-01	Tumor	3.6532
TCGA-CM-6164-01	Tumor	4.5349
TCGA-ET-A3BW-01	Tumor	5.3705
TCGA-09-0369-01	Tumor	3.6148
TCGA-E2-A2P6-01	Tumor	4.9203
TCGA-VD-A8KF-01	Tumor	4.6218
TCGA-EL-A4JZ-01	Tumor	4.6787
TCGA-M7-A722-01	Tumor	3.0498
TCGA-CV-A6K0-01	Tumor	4.9331
TCGA-24-1419-01	Tumor	4.1628
TCGA-S6-A8JY-01	Tumor	3.7171
TCGA-AO-A1KT-01	Tumor	5.6519
TCGA-N9-A4Q1-01	Tumor	4.6083
TCGA-12-5299-01	Tumor	4.6422
TCGA-29-1761-01	Tumor	1.7316
TCGA-33-4587-11	Normal	3.4371
TCGA-BJ-A0ZJ-01	Tumor	4.6497
TCGA-P5-A5EX-01	Tumor	5.6136
TCGA-J8-A3O2-06	Tumor	4.5236
TCGA-DJ-A4V2-01	Tumor	4.6393
TCGA-HT-8563-01	Tumor	4.9232
TCGA-J8-A3O2-01	Tumor	4.7485
TCGA-E9-A3HO-01	Tumor	4.0055
TCGA-A6-A567-01	Tumor	4.4582
TCGA-58-A46N-01	Tumor	4.5644
TCGA-D3-A3ML-06	Tumor	4.6364
TCGA-CG-4466-01	Tumor	4.0454
TCGA-A3-3383-01	Tumor	3.4517
TCGA-NJ-A4YI-01	Tumor	4.8832
TCGA-D8-A1XJ-01	Tumor	5.0095
TCGA-VT-A80J-01	Tumor	4.5324
TCGA-Q1-A73Q-01	Tumor	4.0278
TCGA-BQ-5880-01	Tumor	3.0498
TCGA-EE-A2GB-06	Tumor	5.9167
TCGA-24-1845-01	Tumor	1.884
TCGA-AA-3516-11	Normal	3.7635
TCGA-HU-A4GP-11	Normal	4.6422
TCGA-ZB-A96L-01	Tumor	5.49
TCGA-BA-6870-01	Tumor	3.7571
TCGA-73-4666-01	Tumor	3.8983
TCGA-MV-A51V-01	Tumor	4.225
TCGA-77-A5G6-01	Tumor	5.6829
TCGA-5P-A9K4-01	Tumor	4.2189
TCGA-VD-A8KE-01	Tumor	2.9618
TCGA-56-A4BX-01	Tumor	5.2502
TCGA-34-7107-01	Tumor	4.6282
TCGA-BR-A4J9-01	Tumor	4.6347
TCGA-BJ-A290-01	Tumor	4.6548
TCGA-CV-6955-01	Tumor	4.3583
TCGA-P3-A5Q6-01	Tumor	3.864
TCGA-FG-A60K-01	Tumor	5.845
TCGA-D7-A4Z0-01	Tumor	4.0816
TCGA-24-2293-01	Tumor	4.2103
TCGA-44-6146-11	Normal	5.0726
TCGA-QK-A64Z-01	Tumor	5.0383
TCGA-SL-A6JA-01	Tumor	4.511
TCGA-AC-A2FK-01	Tumor	5.7063
TCGA-VP-A879-01	Tumor	5.0661
TCGA-29-A5NZ-01	Tumor	5.3234
TCGA-CG-4462-01	Tumor	4.5868
TCGA-HC-8265-01	Tumor	4.19935
TCGA-37-4129-01	Tumor	4.9556
TCGA-DD-AAVZ-01	Tumor	4.2699
TCGA-E9-A1RF-11	Normal	5.2884
TCGA-DJ-A13R-01	Tumor	2.3106
TCGA-DD-A116-11	Normal	3.6827
TCGA-E9-A1R4-01	Tumor	5.6062
TCGA-3U-A98F-01	Tumor	5.8775
TCGA-C5-A1MF-01	Tumor	2.043
TCGA-77-8145-01	Tumor	5.1343
TCGA-LL-A740-01	Tumor	5.3144
TCGA-F5-6863-01	Tumor	4.836
TCGA-06-2565-01	Tumor	5.5889
TCGA-33-AASD-01	Tumor	4.7127
TCGA-ET-A3BS-01	Tumor	4.5098
TCGA-BH-A0BZ-01	Tumor	4.7788
TCGA-22-5478-01	Tumor	4.981
TCGA-MN-A4N1-01	Tumor	3.8749
TCGA-IQ-A61O-01	Tumor	4.8817
TCGA-92-8063-01	Tumor	5.0317
TCGA-55-7911-01	Tumor	4.546
TCGA-ED-A627-01	Tumor	4.3082
TCGA-N6-A4VC-01	Tumor	5.2296
TCGA-39-5028-01	Tumor	4.1368
TCGA-C8-A3M8-01	Tumor	5.5726
TCGA-BJ-A0ZF-01	Tumor	4.538
TCGA-BH-A0BM-01	Tumor	4.6502
TCGA-AB-2914-03	Tumor	5.2664
TCGA-ER-A19S-06	Tumor	4.6894
TCGA-DM-A0X9-01	Tumor	4.0584
TCGA-AY-A69D-01	Tumor	4.2381
TCGA-AN-A0XW-01	Tumor	5.1599
TCGA-55-A4DG-01	Tumor	4.3385
TCGA-RW-A684-01	Tumor	4.1103
TCGA-BJ-A45C-01	Tumor	4.8289
TCGA-ET-A2N4-01	Tumor	5.1177
TCGA-BJ-A28X-11	Normal	4.9407
TCGA-58-A46J-01	Tumor	4.0331
TCGA-CV-7091-11	Normal	4.8146
TCGA-EE-A3AB-06	Tumor	3.8228
TCGA-24-1426-01	Tumor	3.3047
TCGA-24-1551-01	Tumor	3.2602
TCGA-06-2561-01	Tumor	5.1796
TCGA-KK-A8I5-01	Tumor	4.8435
TCGA-IN-8663-01	Tumor	4.2684
TCGA-DD-AAVV-01	Tumor	3.623
TCGA-ZJ-A8QQ-01	Tumor	4.5136
TCGA-37-4133-01	Tumor	1.7097
TCGA-77-8146-01	Tumor	4.0918
TCGA-RL-AAAS-01	Tumor	4.2204
TCGA-2G-AAHN-01	Tumor	3.5535
TCGA-L9-A5IP-01	Tumor	4.3917
TCGA-CJ-5672-01	Tumor	4.4397
TCGA-73-4662-01	Tumor	5.0558
TCGA-3U-A98I-01	Tumor	4.9942
TCGA-CQ-5327-01	Tumor	4.3371
TCGA-E2-A1LL-01	Tumor	4.6713
TCGA-FD-A3SR-01	Tumor	5.248
TCGA-KK-A8II-01	Tumor	5.8115
TCGA-B0-4700-11	Normal	4.048
TCGA-24-1923-01	Tumor	3.6451
TCGA-BH-A18K-01	Tumor	5.2277
TCGA-BH-A28O-01	Tumor	4.9723
TCGA-55-6712-01	Tumor	4.8059
TCGA-XV-AAZW-01	Tumor	4.6364
TCGA-F2-7276-01	Tumor	5.0108
TCGA-BJ-A0Z2-01	Tumor	5.3256
TCGA-DK-A6B0-01	Tumor	4.3177
TCGA-97-7553-01	Tumor	4.7121
TCGA-ET-A2N0-01	Tumor	2.5413
TCGA-34-7107-11	Normal	4.1498
TCGA-BJ-A290-11	Normal	5.3678
TCGA-FB-A7DR-01	Tumor	4.9782
TCGA-D3-A5GR-06	Tumor	4.0532
TCGA-YB-A89D-01	Tumor	4.4938
TCGA-CH-5752-01	Tumor	5.9345
TCGA-77-7142-01	Tumor	5.2114
TCGA-CR-7374-01	Tumor	4.9677
TCGA-KS-A4I1-01	Tumor	3.9185
TCGA-60-2719-01	Tumor	5.037
TCGA-VR-A8Q7-01	Tumor	4.8704
TCGA-A7-A4SC-01	Tumor	5.442
TCGA-YU-A90Y-01	Tumor	3.7752
TCGA-A7-A13F-11	Normal	5.1827
TCGA-ET-A2MX-11	Normal	4.728
TCGA-FD-A5BS-01	Tumor	2.6395
TCGA-IG-A3Y9-01	Tumor	4.5632
TCGA-J7-6720-01	Tumor	4.5398
TCGA-E9-A24A-01	Tumor	5.7203
TCGA-49-AARE-01	Tumor	4.366
TCGA-BC-4073-01	Tumor	4.4777
TCGA-AC-A6IV-01	Tumor	4.9704
TCGA-DK-A1AD-01	Tumor	4.2609
TCGA-B6-A400-01	Tumor	4.5796
TCGA-EM-A2OW-01	Tumor	4.441
TCGA-XF-AAMQ-01	Tumor	4.7929
TCGA-A8-A096-01	Tumor	5.3851
TCGA-EM-A2OZ-01	Tumor	5.1867
TCGA-WB-A816-01	Tumor	4.2736
TCGA-KS-A41I-11	Normal	4.6347
TCGA-EM-A1CS-01	Tumor	5.7994
TCGA-B0-5075-01	Tumor	4.1433
TCGA-W3-AA1R-06	Tumor	4.2601
TCGA-P3-A6T0-01	Tumor	4.9317
TCGA-13-0899-01	Tumor	2.4198
TCGA-AY-A8YK-01	Tumor	4.2072
TCGA-QA-A7B7-01	Tumor	4.8213
TCGA-DA-A1IC-06	Tumor	5.1958
TCGA-A5-AB3J-01	Tumor	4.7247
TCGA-50-8460-01	Tumor	3.9792
TCGA-CV-7440-11	Normal	4.7767
TCGA-PG-A917-01	Tumor	4.855
TCGA-IB-7889-01	Tumor	4.0225
TCGA-KL-8324-11	Normal	4.3883
TCGA-EM-A3SY-01	Tumor	4.1915
TCGA-ZG-A9L1-01	Tumor	6.0077
TCGA-V5-AASX-11	Normal	5.0584
TCGA-CN-5361-01	Tumor	4.5161
TCGA-AB-2967-03	Tumor	4.9026
TCGA-EX-A3L1-01	Tumor	4.0322
TCGA-50-5933-01	Tumor	4.7571
TCGA-FT-A3EE-01	Tumor	5.1148
TCGA-IE-A4EH-01	Tumor	4.9681
TCGA-ZB-A96E-01	Tumor	4.506
TCGA-43-3394-01	Tumor	3.6883
TCGA-ZF-AA4T-01	Tumor	4.2877
TCGA-MQ-A6BQ-01	Tumor	4.3814
TCGA-E2-A1LH-01	Tumor	3.5911
TCGA-ET-A39P-01	Tumor	4.5224
TCGA-29-1769-01	Tumor	2.0742
TCGA-IB-7890-01	Tumor	5.0497
TCGA-18-3409-01	Tumor	4.6866
TCGA-CJ-4899-01	Tumor	5.061
TCGA-E7-A3X6-01	Tumor	4.3979
TCGA-5M-AAT4-01	Tumor	4.2593
TCGA-EL-A3ZK-11	Normal	4.9672
TCGA-24-1474-01	Tumor	3.5815
TCGA-3H-AB3U-01	Tumor	4.594
TCGA-2H-A9GF-01	Tumor	5.6519
TCGA-CM-6167-01	Tumor	5.0926
TCGA-14-0736-02	Tumor	2.909
TCGA-CW-5590-01	Tumor	4.2396
TCGA-CR-7370-01	Tumor	5.8956
TCGA-BQ-5888-01	Tumor	3.66
TCGA-B6-A0RH-01	Tumor	4.5423
TCGA-EL-A3ZG-01	Tumor	4.6329
TCGA-EL-A3CR-01	Tumor	4.1587
TCGA-A8-A07W-01	Tumor	5.4826
TCGA-QR-A6GY-01	Tumor	5.381
TCGA-VD-A8KA-01	Tumor	3.4907
TCGA-YL-A8HJ-01	Tumor	4.84
TCGA-CV-6960-11	Normal	4.4257
TCGA-44-6774-01	Tumor	4.795
TCGA-GU-A762-01	Tumor	4.3681
TCGA-2Z-A9JK-01	Tumor	4.3951
TCGA-CS-5397-01	Tumor	5.8694
TCGA-AC-A23H-11	Normal	5.0229
TCGA-AX-A3G8-01	Tumor	3.1797
TCGA-OR-A5K3-01	Tumor	2.3843
TCGA-AB-2892-03	Tumor	4.8284
TCGA-38-4627-11	Normal	3.644
TCGA-CZ-4860-01	Tumor	5.4243
TCGA-BJ-A28S-01	Tumor	5.1611
TCGA-AB-2862-03	Tumor	4.696
TCGA-09-2048-01	Tumor	2.3508
TCGA-HU-A4GQ-01	Tumor	4.4523
TCGA-E1-5322-01	Tumor	5.9477
TCGA-73-4670-01	Tumor	4.1748
TCGA-ZG-A9L5-01	Tumor	5.2242
TCGA-CN-5365-01	Tumor	4.4108
TCGA-MT-A7BN-01	Tumor	3.0637
TCGA-D3-A51G-06	Tumor	4.8156
TCGA-AB-2976-03	Tumor	5.0104
TCGA-BR-4371-01	Tumor	4.2766
TCGA-B0-5700-01	Tumor	3.7028
TCGA-B0-4847-01	Tumor	3.6646
TCGA-BF-A5ER-01	Tumor	2.4332
TCGA-JW-A5VI-01	Tumor	4.3263
TCGA-XK-AAJT-01	Tumor	4.3371
TCGA-56-A4BW-01	Tumor	4.1899
TCGA-56-8308-01	Tumor	4.3499
TCGA-BH-A0HA-11	Normal	5.5766
TCGA-CV-6956-01	Tumor	4.3695
TCGA-DQ-5631-01	Tumor	5.1871
TCGA-85-8353-01	Tumor	3.9599
TCGA-36-1580-01	Tumor	3.5959
TCGA-BR-7716-01	Tumor	3.4224
TCGA-HP-A5N0-01	Tumor	3.8521
TCGA-A7-A0CE-11	Normal	5.3263
TCGA-CR-7369-01	Tumor	5.322
TCGA-55-A48Z-01	Tumor	4.0322
TCGA-BH-A0HK-11	Normal	5.1339
TCGA-HT-8558-01	Tumor	5.2795
TCGA-FD-A43S-01	Tumor	3.644
TCGA-5B-A90C-01	Tumor	4.7247
TCGA-B6-A0X7-01	Tumor	4.9547
TCGA-EW-A1P0-01	Tumor	5.5314
TCGA-DE-A7U5-01	Tumor	4.5136
TCGA-D3-A5GU-06	Tumor	4.4061
TCGA-XF-A8HE-01	Tumor	4.9704
TCGA-QK-A6IG-01	Tumor	4.8218
TCGA-22-4604-01	Tumor	4.3126
TCGA-BT-A42F-01	Tumor	3.3047
TCGA-61-1900-01	Tumor	3.0927
TCGA-Y8-A894-01	Tumor	4.8881
TCGA-77-7337-11	Normal	5.172
TCGA-S9-A6U8-01	Tumor	5.7648
TCGA-DC-5337-01	Tumor	3.3221
TCGA-CZ-5987-11	Normal	5.1375
TCGA-CV-7261-01	Tumor	4.5565
TCGA-BJ-A192-01	Tumor	5.0299
TCGA-KL-8345-01	Tumor	3.7017
TCGA-BP-4998-01	Tumor	4.9113
TCGA-ZH-A8Y5-01	Tumor	5.1748
TCGA-EL-A3T9-01	Tumor	4.5261
TCGA-OR-A5J2-01	Tumor	4.5117
TCGA-BR-8363-01	Tumor	3.8601
TCGA-T2-A6X2-01	Tumor	5.0396
TCGA-CR-6492-01	Tumor	4.9294
TCGA-G2-A3IB-01	Tumor	5.0153
TCGA-EW-A1PC-01	Tumor	4.5904
TCGA-FK-A3SB-01	Tumor	5.0798
TCGA-CJ-5675-01	Tumor	4.2803
TCGA-CU-A3KJ-01	Tumor	5.1518
TCGA-A7-A0CH-01	Tumor	5.4992
TCGA-CM-6168-01	Tumor	4.6393
TCGA-QK-A6IF-01	Tumor	4.809
TCGA-E9-A2JS-01	Tumor	4.6809
TCGA-EA-A1QT-01	Tumor	3.7017
TCGA-A2-A1G6-01	Tumor	5.6713
TCGA-LI-A67I-01	Tumor	4.3285
TCGA-W4-A7U4-01	Tumor	3.2389
TCGA-4E-A92E-01	Tumor	5.2052
TCGA-EL-A3ZL-01	Tumor	4.2258
TCGA-XY-A8S3-01	Tumor	4.1612
TCGA-75-7031-01	Tumor	4.9901
TCGA-HM-A6W2-06	Tumor	4.1652
TCGA-HT-7854-01	Tumor	6.042
TCGA-44-A47A-01	Tumor	4.8218
TCGA-B6-A0WV-01	Tumor	6.0032
TCGA-WB-A81J-01	Tumor	4.5392
TCGA-2G-AAL5-01	Tumor	5.3484
TCGA-HE-7129-01	Tumor	4.9407
TCGA-05-4398-01	Tumor	3.7815
TCGA-HD-7753-01	Tumor	4.6474
TCGA-BA-5559-01	Tumor	5.1056
TCGA-KK-A59X-01	Tumor	4.8033
TCGA-HT-7467-01	Tumor	5.6115
TCGA-UL-AAZ6-01	Tumor	3.5237
TCGA-B6-A0RG-01	Tumor	4.6798
TCGA-SP-A6QC-01	Tumor	4.6387
TCGA-EJ-7794-11	Normal	5.5925
TCGA-56-7579-01	Tumor	4.1716
TCGA-EJ-7315-11	Normal	5.6528
TCGA-67-3773-01	Tumor	2.5263
TCGA-24-1562-01	Tumor	2.59
TCGA-FE-A235-01	Tumor	3.9175
TCGA-AJ-A3NE-11	Normal	5.5729
TCGA-EM-A3SU-01	Tumor	3.6195
TCGA-BH-A0B7-11	Normal	5.6789
TCGA-HT-7874-01	Tumor	5.5135
TCGA-EM-A3SU-06	Tumor	4.441
TCGA-77-8007-01	Tumor	4.5098
TCGA-FS-A1ZB-06	Tumor	4.7093
TCGA-A7-A0DC-01	Tumor	4.93995
TCGA-DD-A114-11	Normal	4.2396
TCGA-24-2297-01	Tumor	4.3428
TCGA-A2-A0CR-01	Tumor	3.5584
TCGA-GM-A2DD-01	Tumor	4.8475
TCGA-77-7463-01	Tumor	3.7006
TCGA-S9-A6TV-01	Tumor	4.9265
TCGA-BH-A6R9-01	Tumor	5.0224
TCGA-DD-A1EG-11	Normal	3.1844
TCGA-E2-A158-11	Normal	5.0743
TCGA-39-5039-01	Tumor	3.838
TCGA-UC-A7PG-01	Tumor	4.4027
TCGA-DK-A3IS-01	Tumor	4.4945
TCGA-BR-4363-01	Tumor	4.7714
TCGA-CV-6943-01	Tumor	4.4263
TCGA-64-5781-01	Tumor	3.5935
TCGA-B0-4712-11	Normal	4.9663
TCGA-HN-A2OB-01	Tumor	5.2273
TCGA-CQ-7068-01	Tumor	4.5596
TCGA-VM-A8CD-01	Tumor	5.3122
TCGA-97-7552-01	Tumor	5.1044
TCGA-UU-A93S-01	Tumor	3.29
TCGA-QC-AA9N-01	Tumor	4.6387
TCGA-EM-A2CJ-01	Tumor	4.8793
TCGA-AA-3697-01	Tumor	3.9232
TCGA-49-AARN-01	Tumor	4.5934
TCGA-CV-5444-01	Tumor	5.0018
TCGA-AR-A24P-01	Tumor	5.6358
TCGA-18-5595-01	Tumor	4.6753
TCGA-EA-A97N-01	Tumor	4.9426
TCGA-SX-A7SM-01	Tumor	4.5199
TCGA-DJ-A4V5-01	Tumor	4.8535
TCGA-DD-AAEI-01	Tumor	3.716
TCGA-AZ-4615-01	Tumor	4.3527
TCGA-06-0132-01	Tumor	4.3413
TCGA-VR-A8EO-01	Tumor	5.2028
TCGA-HE-A5NK-01	Tumor	4.2056
TCGA-CV-7424-11	Normal	4.9251
TCGA-ET-A25G-01	Tumor	4.6877
TCGA-AX-A2HD-11	Normal	4.232
TCGA-HT-7616-01	Tumor	6.4406
TCGA-CR-7395-01	Tumor	4.6531
TCGA-VQ-A91D-01	Tumor	4.47
TCGA-BR-7196-01	Tumor	4.4602
TCGA-23-1113-01	Tumor	2.4701
TCGA-BP-4777-01	Tumor	4.1294
TCGA-24-2290-01	Tumor	4.443
TCGA-ET-A39J-01	Tumor	4.7154
TCGA-E9-A1N9-01	Tumor	5.2795
TCGA-B6-A0I9-01	Tumor	5.0545
TCGA-CN-6022-01	Tumor	4.8729
TCGA-E8-A242-01	Tumor	4.4095
TCGA-DJ-A2Q5-01	Tumor	4.8783
TCGA-DW-7963-01	Tumor	2.9692
TCGA-FA-A7DS-01	Tumor	4.3611
TCGA-E2-A1L9-01	Tumor	5.5227
TCGA-AC-A23H-01	Tumor	5.7709
TCGA-EA-A3QD-01	Tumor	4.2017
TCGA-E5-A4U1-01	Tumor	4.1186
TCGA-OE-A75W-01	Tumor	4.0593
TCGA-DX-AB3C-01	Tumor	4.5892
TCGA-BP-4762-01	Tumor	4.287
TCGA-AR-A1AP-01	Tumor	5.3133
TCGA-KT-A7W1-01	Tumor	5.8286
TCGA-44-3919-01	Tumor	4.4357
TCGA-AZ-6598-01	Tumor	4.2281
TCGA-A6-6653-01	Tumor	4.4634
TCGA-CV-6952-01	Tumor	5.1027
TCGA-NH-A50V-01	Tumor	4.4263
TCGA-B0-5109-01	Tumor	4.4397
TCGA-BH-A0H5-01	Tumor	5.0153
TCGA-OK-A5Q2-01	Tumor	5.0466
TCGA-B5-A0K9-01	Tumor	4.7512
TCGA-CV-A45P-01	Tumor	4.0601
TCGA-BH-A0E6-01	Tumor	3.5669
TCGA-D8-A1JA-01	Tumor	6.0972
TCGA-56-7221-01	Tumor	4.7501
TCGA-AD-6899-01	Tumor	4.3002
TCGA-4G-AAZT-01	Tumor	3.2617
TCGA-VR-A8EX-01	Tumor	4.6
TCGA-CQ-6228-01	Tumor	4.8535
TCGA-P5-A5F2-01	Tumor	5.3782
TCGA-BP-4352-01	Tumor	3.9515
TCGA-99-8032-01	Tumor	4.2973
TCGA-BH-A0BW-01	Tumor	6.0607
TCGA-DW-7841-01	Tumor	4.2235
TCGA-CV-A6JN-01	Tumor	3.8521
TCGA-OR-A5LN-01	Tumor	2.5561
TCGA-CD-8528-01	Tumor	4.0748
TCGA-29-1695-01	Tumor	3.6849
TCGA-H2-A2K9-01	Tumor	5.8948
TCGA-G9-7509-01	Tumor	5.1993
TCGA-J4-A67R-01	Tumor	3.9478
TCGA-19-2629-01	Tumor	5.4377
TCGA-GS-A9TT-01	Tumor	4.5448
TCGA-B2-4098-01	Tumor	4.0841
TCGA-D7-8575-01	Tumor	4.6554
TCGA-91-6847-11	Normal	4.9327
TCGA-58-8386-11	Normal	3.8391
TCGA-HT-7607-01	Tumor	5.1914
TCGA-CR-7380-01	Tumor	5.1375
TCGA-43-2576-01	Tumor	3.8249
TCGA-DJ-A2PW-01	Tumor	4.7093
TCGA-N8-A56S-01	Tumor	4.3285
TCGA-BR-8367-01	Tumor	4.8125
TCGA-C5-A1ME-01	Tumor	3.3278
TCGA-06-0238-01	Tumor	4.1756
TCGA-QU-A6IL-01	Tumor	3.5959
TCGA-FB-AAQ3-01	Tumor	3.7877
TCGA-22-4593-11	Normal	4.3723
TCGA-3B-A9HX-01	Tumor	4.6112
TCGA-CJ-5679-01	Tumor	4.5982
TCGA-C5-A8YR-01	Tumor	4.2289
TCGA-DC-6682-01	Tumor	4.6543
TCGA-EL-A3H1-11	Normal	5.0361
TCGA-V1-A9Z7-01	Tumor	4.7005
TCGA-KL-8346-01	Tumor	3.5982
TCGA-VQ-A91Q-01	Tumor	5.153
TCGA-FE-A239-01	Tumor	3.9289
TCGA-DQ-7594-01	Tumor	4.3695
TCGA-XF-A8HF-01	Tumor	3.2049
TCGA-KQ-A41P-01	Tumor	3.6748
TCGA-BP-4766-01	Tumor	4.6485
TCGA-DD-AACT-01	Tumor	3.4291
TCGA-BL-A13I-01	Tumor	4.03334
TCGA-DX-A7EU-01	Tumor	4.4027
TCGA-B6-A0WZ-01	Tumor	5.1157
TCGA-33-6737-11	Normal	4.9973
TCGA-C8-A135-01	Tumor	4.6445
TCGA-XU-A92W-01	Tumor	4.841
TCGA-55-8299-01	Tumor	4.7861
TCGA-39-5027-01	Tumor	4.756
TCGA-HD-7917-01	Tumor	4.2973
TCGA-09-1674-01	Tumor	4.3299
TCGA-22-5485-01	Tumor	4.6838
TCGA-EL-A4K1-01	Tumor	3.2297
TCGA-A6-2686-11	Normal	4.085
TCGA-CV-7416-11	Normal	4.441
TCGA-BH-A0E2-01	Tumor	5.3744
TCGA-DJ-A2PX-01	Tumor	4.9141
TCGA-BH-A0BJ-01	Tumor	5.6848
TCGA-BH-A203-01	Tumor	4.8773
TCGA-BJ-A190-01	Tumor	4.7772
TCGA-DJ-A3VM-01	Tumor	4.8289
TCGA-A2-A1G1-01	Tumor	5.6482
TCGA-GL-A9DD-01	Tumor	3.7149
TCGA-13-A5FT-01	Tumor	3.4765
TCGA-IB-AAUW-01	Tumor	4.9265
TCGA-WB-A81M-01	Tumor	4.7176
TCGA-HT-7873-01	Tumor	5.1627
TCGA-BP-5183-01	Tumor	4.3198
TCGA-55-A491-01	Tumor	4.6781
TCGA-FY-A3NM-01	Tumor	5.0939
TCGA-06-0749-01	Tumor	4.6265
TCGA-D3-A3CE-06	Tumor	5.585
TCGA-46-6025-01	Tumor	3.6101
TCGA-FE-A236-01	Tumor	5.0405
TCGA-ZF-AA4W-01	Tumor	4.2973
TCGA-UY-A9PA-01	Tumor	4.9973
TCGA-KL-8330-01	Tumor	4.8679
TCGA-ET-A3DP-01	Tumor	5.0635
TCGA-HT-7603-01	Tumor	5.4216
TCGA-AJ-A3NF-01	Tumor	4.4503
TCGA-4V-A9QT-01	Tumor	4.7651
TCGA-HC-7752-01	Tumor	3.0927
TCGA-FU-A40J-01	Tumor	4.0765
TCGA-B9-4116-01	Tumor	5.2048
TCGA-W5-AA2R-11	Normal	4.8768
TCGA-BH-A0C7-01	Tumor	5.9019
TCGA-50-6595-01	Tumor	4.6894
TCGA-DB-A64P-01	Tumor	5.516
TCGA-BP-4981-01	Tumor	3.2841
TCGA-VS-A9V5-01	Tumor	4.8827
TCGA-AK-3428-01	Tumor	3.6006
TCGA-E2-A14X-01	Tumor	3.9938
TCGA-G4-6311-01	Tumor	4.131
TCGA-BH-A8FZ-01	Tumor	4.8585
TCGA-S3-AA17-01	Tumor	5.1416
TCGA-DF-A2L0-01	Tumor	1.2085
TCGA-CI-6619-01	Tumor	4.3162
TCGA-B7-A5TI-01	Tumor	4.49
TCGA-AR-A1AR-01	Tumor	5.8107
TCGA-D8-A13Z-01	Tumor	5.4903
TCGA-BA-5152-01	Tumor	4.245
TCGA-MY-A913-01	Tumor	4.9796
TCGA-G8-6325-01	Tumor	3.034
TCGA-BT-A20N-11	Normal	5.2958
TCGA-DZ-6132-11	Normal	4.5336
TCGA-ER-A19M-06	Tumor	4.6035
TCGA-A4-7997-01	Tumor	4.6259
TCGA-L5-A88T-01	Tumor	4.5589
TCGA-BH-A0DV-11	Normal	6.044
TCGA-DX-A48O-01	Tumor	3.5199
TCGA-13-1512-01	Tumor	3.7603
TCGA-23-2078-01	Tumor	4.3148
TCGA-A7-A6VX-01	Tumor	4.7624
TCGA-VS-A8Q9-01	Tumor	3.7709
TCGA-DD-A39V-01	Tumor	3.5863
TCGA-EJ-A65F-01	Tumor	5.3263
TCGA-95-A4VP-01	Tumor	4.149
TCGA-BP-4340-01	Tumor	4.9331
TCGA-A6-2682-11	Normal	4.0756
TCGA-EE-A3AF-06	Tumor	4.7022
TCGA-HC-8261-01	Tumor	4.48181
TCGA-AX-A3G3-01	Tumor	3.0376
TCGA-85-A512-01	Tumor	4.0994
TCGA-ET-A25P-01	Tumor	5.3491
TCGA-DJ-A3VI-01	Tumor	4.5898
TCGA-55-8302-01	Tumor	4.0748
TCGA-44-4112-01	Tumor	3.27416
TCGA-60-2710-01	Tumor	4.7846
TCGA-AF-3911-01	Tumor	3.5766
TCGA-UF-A7JJ-01	Tumor	4.5892
TCGA-KN-8419-11	Normal	4.4848
TCGA-05-4430-01	Tumor	3.8064
TCGA-AR-A255-01	Tumor	5.5021
TCGA-WB-A81F-01	Tumor	5.3313
TCGA-V4-A9EQ-01	Tumor	1.8404
TCGA-HZ-7919-01	Tumor	5.1526
TCGA-CN-5366-01	Tumor	4.4842
TCGA-AR-A1AT-01	Tumor	4.9869
TCGA-E5-A2PC-01	Tumor	4.9626
TCGA-A2-A0CU-01	Tumor	5.2728
TCGA-V9-A7HT-01	Tumor	4.5374
TCGA-YL-A8HM-01	Tumor	4.7442
TCGA-CD-A486-01	Tumor	3.7507
TCGA-DA-A95Y-06	Tumor	3.4778
TCGA-UY-A9PE-01	Tumor	4.0287
TCGA-CQ-7071-01	Tumor	4.7214
TCGA-D1-A3DG-01	Tumor	4.0994
TCGA-VQ-A8PX-01	Tumor	5.3705
TCGA-XF-A9SV-01	Tumor	4.7474
TCGA-24-1924-01	Tumor	1.8404
TCGA-B0-5120-01	Tumor	4.4297
TCGA-DX-A6BG-01	Tumor	4.8615
TCGA-BH-A0AZ-01	Tumor	5.1591
TCGA-EE-A184-06	Tumor	4.0295
TCGA-E7-A6MF-01	Tumor	5.6671
TCGA-MM-A84U-01	Tumor	4.0841
TCGA-CV-6933-01	Tumor	4.0171
TCGA-LN-A8HZ-01	Tumor	4.842
TCGA-BH-A1ET-11	Normal	5.7315
TCGA-DS-A0VL-01	Tumor	4.6399
TCGA-63-6202-01	Tumor	3.7061
TCGA-SB-A76C-01	Tumor	4.0313
TCGA-FS-A1YY-06	Tumor	5.3491
TCGA-46-3767-01	Tumor	4.4529
TCGA-E2-A1IH-01	Tumor	5.1035
TCGA-13-1496-01	Tumor	3.0654
TCGA-B0-5095-01	Tumor	5.0816
TCGA-06-0174-01	Tumor	5.0059
TCGA-CI-6622-01	Tumor	3.9847
TCGA-BP-4167-01	Tumor	3.8581
TCGA-HW-7486-01	Tumor	5.847
TCGA-ZP-A9D2-01	Tumor	5.2157
TCGA-BH-A18R-01	Tumor	5.6622
TCGA-BA-7269-01	Tumor	1.884
TCGA-ZF-AA56-01	Tumor	4.936
TCGA-HU-A4G3-01	Tumor	3.3633
TCGA-OR-A5KY-01	Tumor	3.7039
TCGA-ER-A19A-06	Tumor	5.0884
TCGA-NH-A6GC-01	Tumor	3.8501
TCGA-DX-A48K-01	Tumor	5.1839
TCGA-DD-A73B-01	Tumor	4.5361
TCGA-AC-A4ZE-01	Tumor	5.0674
TCGA-P5-A5F1-01	Tumor	5.4751
TCGA-DK-AA6X-01	Tumor	5.4239
TCGA-AB-2877-03	Tumor	5.6736
TCGA-BR-7722-01	Tumor	3.7762
TCGA-B6-A0RS-01	Tumor	4.0287
TCGA-33-AAS8-01	Tumor	5.1688
TCGA-AR-A24H-01	Tumor	5.3356
TCGA-F4-6570-01	Tumor	4.4135
TCGA-E8-A432-01	Tumor	5.114
TCGA-MZ-A5BI-01	Tumor	3.4504
TCGA-24-1928-01	Tumor	4.3227
TCGA-A6-2684-11	Normal	3.5299
TCGA-DU-7011-01	Tumor	5.1647
TCGA-G4-6627-01	Tumor	4.5079
TCGA-J9-A8CP-01	Tumor	5.1244
TCGA-ZF-A9R9-01	Tumor	4.573
TCGA-P8-A6RX-01	Tumor	4.423
TCGA-UF-A7JF-01	Tumor	3.8876
TCGA-A8-A099-01	Tumor	5.8069
TCGA-CM-6679-01	Tumor	4.2624
TCGA-BR-7851-11	Normal	3.4791
TCGA-G8-6907-01	Tumor	2.6418
TCGA-HV-A5A4-01	Tumor	4.6983
TCGA-DC-6157-01	Tumor	5.0773
TCGA-NQ-A638-01	Tumor	4.5224
TCGA-EL-A3ZR-11	Normal	5.0215
TCGA-VS-A9UU-01	Tumor	3.4007
TCGA-66-2790-01	Tumor	5.4016
TCGA-75-7027-01	Tumor	5.067
TCGA-V1-A8WS-01	Tumor	5.5053
TCGA-CE-A3MD-01	Tumor	4.6815
TCGA-HU-A4GD-01	Tumor	3.5486
TCGA-VQ-A94U-01	Tumor	4.5687
TCGA-LK-A4O0-01	Tumor	5.0781
TCGA-XD-AAUG-01	Tumor	4.8435
TCGA-FV-A4ZP-01	Tumor	1.2271
TCGA-KN-8435-01	Tumor	5.0786
TCGA-A6-4105-01	Tumor	3.9393
TCGA-04-1514-01	Tumor	4.7656
TCGA-P5-A77X-01	Tumor	5.3541
TCGA-NC-A5HI-01	Tumor	4.373
TCGA-ZJ-AAXN-01	Tumor	4.8253
TCGA-BP-4781-01	Tumor	4.497
TCGA-CV-6937-01	Tumor	5.0884
TCGA-AJ-A3QS-01	Tumor	4.8192
TCGA-DD-AACS-01	Tumor	4.6832
TCGA-VS-A9U6-01	Tumor	5.2851
TCGA-EB-A6QZ-01	Tumor	4.6136
TCGA-IQ-7631-01	Tumor	3.4411
TCGA-L5-A4OI-01	Tumor	4.9598
TCGA-EB-A1NK-01	Tumor	3.9755
TCGA-D3-A8GQ-06	Tumor	4.0497
TCGA-RP-A694-06	Tumor	4.6838
TCGA-A8-A09R-01	Tumor	5.916
TCGA-DK-AA6S-01	Tumor	4.429
TCGA-V1-A9Z8-01	Tumor	4.4836
TCGA-DD-A4NK-01	Tumor	4.3841
TCGA-3S-A8YW-01	Tumor	4.3604
TCGA-VQ-A8PJ-01	Tumor	4.9805
TCGA-KQ-A41S-01	Tumor	4.1392
TCGA-44-2668-01	Tumor	4.03512
TCGA-55-8507-01	Tumor	4.427
TCGA-DJ-A3UN-01	Tumor	5.1732
TCGA-AB-2869-03	Tumor	5.2958
TCGA-HW-7493-01	Tumor	5.6946
TCGA-CC-5261-01	Tumor	4.86
TCGA-C5-A2LX-01	Tumor	3.5596
TCGA-22-5491-11	Normal	4.5976
TCGA-CR-6471-01	Tumor	4.9458
TCGA-VM-A8CA-01	Tumor	4.848
TCGA-EW-A6SC-01	Tumor	5.8415
TCGA-B0-5699-01	Tumor	4.7997
TCGA-XQ-A8TB-01	Tumor	4.9007
TCGA-37-5819-01	Tumor	4.1027
TCGA-DU-7015-01	Tumor	5.6459
TCGA-MQ-A4LJ-01	Tumor	4.5098
TCGA-C5-A1M8-01	Tumor	2.8916
TCGA-C5-A7CJ-01	Tumor	5.1534
TCGA-22-A5C4-01	Tumor	4.6832
TCGA-HB-A2OT-01	Tumor	4.17
TCGA-85-A4CL-01	Tumor	4.1069
TCGA-TM-A7C5-01	Tumor	5.5138
TCGA-EL-A3ZS-11	Normal	3.5779
TCGA-DX-A3UB-01	Tumor	4.1804
TCGA-BP-4801-01	Tumor	4.3883
TCGA-D8-A1XC-01	Tumor	5.6349
TCGA-DU-8162-01	Tumor	5.5398
TCGA-TM-A84O-01	Tumor	5.4226
TCGA-06-5410-01	Tumor	4.2728
TCGA-DC-6158-01	Tumor	5.0687
TCGA-FW-A3TU-06	Tumor	2.1509
TCGA-69-8254-01	Tumor	4.6804
TCGA-3T-AA9L-01	Tumor	4.6497
TCGA-HC-A6HY-01	Tumor	4.3162
TCGA-EM-A3FM-01	Tumor	3.9041
TCGA-GH-A9DA-01	Tumor	4.4108
TCGA-TN-A7HL-01	Tumor	3.0199
TCGA-G9-6363-11	Normal	4.8992
TCGA-3B-A9HT-01	Tumor	4.2639
TCGA-AB-2896-03	Tumor	5.1903
TCGA-CN-4742-01	Tumor	5.288
TCGA-04-1348-01	Tumor	3.3435
TCGA-RD-A8N6-01	Tumor	4.8905
TCGA-DD-AACX-01	Tumor	4.0216
TCGA-78-8640-01	Tumor	3.7518
TCGA-DJ-A3UY-01	Tumor	4.9905
TCGA-EW-A1PE-01	Tumor	5.2304
TCGA-69-7979-01	Tumor	4.6485
TCGA-E2-A1II-01	Tumor	5.62
TCGA-S3-AA14-01	Tumor	5.2215
TCGA-CR-7392-01	Tumor	4.5577
TCGA-S9-A7R3-01	Tumor	5.6029
TCGA-A8-A09B-01	Tumor	4.9695
TCGA-60-2714-01	Tumor	3.4424
TCGA-GN-A9SD-06	Tumor	4.2936
TCGA-2G-AAFO-01	Tumor	3.4437
TCGA-AR-A5QP-01	Tumor	4.9093
TCGA-E2-A15K-06	Tumor	5.7453
TCGA-NF-A4WX-01	Tumor	3.8798
TCGA-DD-AAE0-01	Tumor	3.8391
TCGA-D9-A6EG-06	Tumor	6.1771
TCGA-E9-A6HE-01	Tumor	4.3024
TCGA-BR-8291-01	Tumor	4.1384
TCGA-DD-AADA-01	Tumor	3.8621
TCGA-TQ-A7RN-01	Tumor	5.9794
TCGA-ZM-AA0B-01	Tumor	3.8116
TCGA-GL-A9DE-01	Tumor	4.0679
TCGA-CJ-5676-11	Normal	4.9141
TCGA-2J-AABI-01	Tumor	4.8545
TCGA-BH-A0HI-01	Tumor	5.4413
TCGA-AB-2985-03	Tumor	4.2699
TCGA-XE-AANI-01	Tumor	5.4152
TCGA-ET-A3DT-01	Tumor	4.4641
TCGA-DD-A1EI-01	Tumor	4.6023
TCGA-MY-A5BF-11	Normal	4.3477
TCGA-E9-A1ND-11	Normal	4.3155
TCGA-BP-4790-01	Tumor	4.7388
TCGA-CZ-5465-11	Normal	5.018
TCGA-BP-5008-01	Tumor	4.431
TCGA-BP-4170-01	Tumor	4.1011
TCGA-AJ-A3BK-01	Tumor	3.6578
TCGA-04-1530-01	Tumor	3.6266
TCGA-FS-A4FC-06	Tumor	5.0081
TCGA-CR-6480-01	Tumor	4.7399
TCGA-EL-A3D1-01	Tumor	3.5608
TCGA-CV-6942-01	Tumor	3.7656
TCGA-D5-6924-01	Tumor	4.3702
TCGA-28-2513-01	Tumor	4.4983
TCGA-EW-A1P1-01	Tumor	5.2825
TCGA-BC-A5W4-01	Tumor	3.5657
TCGA-39-5019-01	Tumor	4.2465
TCGA-JU-AAVI-01	Tumor	2.9966
TCGA-QR-A70R-01	Tumor	4.1236
TCGA-OL-A66P-01	Tumor	3.4034
TCGA-NG-A4VW-01	Tumor	4.8043
TCGA-EE-A3JA-06	Tumor	5.0631
TCGA-A2-A1G4-01	Tumor	5.3256
TCGA-E2-A105-01	Tumor	5.3848
TCGA-55-7573-01	Tumor	5.0036
TCGA-N5-A4RA-01	Tumor	3.9765
TCGA-WB-A80M-01	Tumor	4.1612
TCGA-L5-A4OR-01	Tumor	5.1807
TCGA-25-2042-01	Tumor	3.6277
TCGA-CV-A45W-01	Tumor	4.1539
TCGA-E2-A573-01	Tumor	4.2578
TCGA-Y8-A8RY-11	Normal	4.9113
TCGA-B0-5085-01	Tumor	2.9966
TCGA-DU-A6S6-01	Tumor	5.3779
TCGA-YU-AA61-01	Tumor	5.0704
TCGA-DV-A4W0-01	Tumor	4.6838
TCGA-AD-6965-01	Tumor	5.0687
TCGA-BJ-A3PR-01	Tumor	4.2235
TCGA-SH-A7BD-01	Tumor	3.8451
TCGA-H2-A422-01	Tumor	4.8415
TCGA-EY-A549-01	Tumor	4.7603
TCGA-DX-A6YU-01	Tumor	4.6927
TCGA-P5-A735-01	Tumor	5.332
TCGA-AB-2994-03	Tumor	5.4053
TCGA-DV-A4W0-05	Tumor	5.1252
TCGA-VQ-A928-01	Tumor	4.1579
TCGA-D5-6931-01	Tumor	4.5021
TCGA-DX-A6Z2-01	Tumor	5.1408
TCGA-BC-A10T-01	Tumor	3.9709
TCGA-EA-A5O9-01	Tumor	3.6289
TCGA-43-5668-01	Tumor	5.1752
TCGA-FB-AAQ0-01	Tumor	4.6404
TCGA-BF-AAP1-01	Tumor	5.0018
TCGA-A2-A0EV-01	Tumor	5.1803
TCGA-31-1950-01	Tumor	3.7614
TCGA-BH-A18M-11	Normal	5.4644
TCGA-HT-7691-01	Tumor	5.5024
TCGA-18-4083-01	Tumor	5.0696
TCGA-FG-A6J1-01	Tumor	4.5091
TCGA-YD-A9TB-06	Tumor	5.435
TCGA-S9-A7R7-01	Tumor	5.1144
TCGA-CV-7245-11	Normal	5.1215
TCGA-AB-2870-03	Tumor	5.0215
TCGA-A8-A08A-01	Tumor	4.3177
TCGA-CD-8526-01	Tumor	4.511
TCGA-BR-7703-01	Tumor	4.2227
TCGA-CV-7406-11	Normal	4.3646
TCGA-AL-3471-01	Tumor	3.992
TCGA-2G-AAH0-01	Tumor	3.8925
TCGA-YT-A95D-01	Tumor	5.2773
TCGA-E9-A1RG-01	Tumor	3.9608
TCGA-YF-AA3M-01	Tumor	4.1899
TCGA-76-4929-01	Tumor	5.641
TCGA-24-1413-01	Tumor	3.0619
TCGA-EE-A2MU-06	Tumor	4.0366
TCGA-AB-2981-03	Tumor	5.0571
TCGA-SN-A84W-01	Tumor	5.1756
TCGA-A6-5656-01	Tumor	4.13403
TCGA-43-8115-01	Tumor	5.1326
TCGA-3A-A9IX-01	Tumor	4.573
TCGA-EI-6884-01	Tumor	4.2892
TCGA-DU-6402-01	Tumor	5.3456
TCGA-CZ-5461-11	Normal	4.8778
TCGA-Q1-A73P-01	Tumor	4.4463
TCGA-V4-A9EI-01	Tumor	4.2389
TCGA-HT-7684-01	Tumor	5.0418
TCGA-D8-A1XL-01	Tumor	4.5874
TCGA-ER-A3EV-06	Tumor	3.5022
TCGA-E8-A413-01	Tumor	4.8365
TCGA-CV-7434-11	Normal	4.7976
TCGA-BA-6871-01	Tumor	4.2624
TCGA-HT-8104-01	Tumor	5.8893
TCGA-CN-6017-01	Tumor	4.4823
TCGA-CC-A7IH-01	Tumor	4.5161
TCGA-D7-A747-01	Tumor	4.6702
TCGA-A4-7585-01	Tumor	4.2548
TCGA-TS-A7P6-01	Tumor	4.3306
TCGA-3A-A9IO-01	Tumor	4.7539
TCGA-DD-A4NG-01	Tumor	4.1716
TCGA-BP-5170-01	Tumor	3.8896
TCGA-FN-7833-01	Tumor	5.8528
TCGA-KN-8436-01	Tumor	4.0713
TCGA-C5-A8XK-01	Tumor	3.3407
TCGA-43-A474-01	Tumor	5.2235
TCGA-HT-7473-01	Tumor	5.6124
TCGA-06-0645-01	Tumor	4.5687
TCGA-AB-2884-03	Tumor	5.4479
TCGA-33-AASI-01	Tumor	3.9947
TCGA-DM-A1DA-01	Tumor	3.755
TCGA-UZ-A9PV-01	Tumor	4.2134
TCGA-BJ-A2N9-01	Tumor	3.6623
TCGA-BH-A1EO-11	Normal	4.6404
TCGA-EE-A2M5-06	Tumor	5.1643
TCGA-HF-7131-01	Tumor	4.2818
TCGA-CF-A7I0-01	Tumor	4.1466
TCGA-25-1625-01	Tumor	2.7183
TCGA-WJ-A86L-01	Tumor	4.1053
TCGA-AB-2998-03	Tumor	5.4951
TCGA-DX-AB2X-01	Tumor	3.7171
TCGA-HC-A632-01	Tumor	4.9256
TCGA-MJ-A850-01	Tumor	4.0454
TCGA-C5-A907-01	Tumor	4.421
TCGA-49-4506-01	Tumor	2.3366
TCGA-HT-8019-01	Tumor	4.8084
TCGA-BQ-5877-01	Tumor	4.4732
TCGA-BR-6564-01	Tumor	3.616
TCGA-B2-5633-01	Tumor	4.14845
TCGA-G9-6353-01	Tumor	4.7544
TCGA-A2-A0ER-01	Tumor	5.9215
TCGA-IG-A8O2-01	Tumor	4.437
TCGA-VS-A9UD-01	Tumor	3.6451
TCGA-AX-A1C7-01	Tumor	1.934
TCGA-TQ-A7RU-01	Tumor	6.0264
TCGA-BP-4982-01	Tumor	4.7777
TCGA-EE-A2GP-06	Tumor	5.8565
TCGA-XF-A9T8-01	Tumor	4.0497
TCGA-CZ-4864-11	Normal	4.1547
TCGA-2G-AAG0-01	Tumor	3.3307
TCGA-CU-A0YR-01	Tumor	4.3931
TCGA-EO-A22X-01	Tumor	4.7997
TCGA-DD-A4ND-01	Tumor	4.85
TCGA-X7-A8DB-01	Tumor	4.4848
TCGA-66-2785-01	Tumor	3.7603
TCGA-25-1630-01	Tumor	2.3308
TCGA-OL-A66K-01	Tumor	4.8724
TCGA-P4-A5E8-01	Tumor	4.3191
TCGA-Q9-A6FW-01	Tumor	5.0917
TCGA-IN-7806-01	Tumor	4.8635
TCGA-36-1574-01	Tumor	3.287
TCGA-QK-A8Z8-01	Tumor	4.9524
TCGA-CQ-5326-01	Tumor	4.7887
TCGA-DB-A4XF-01	Tumor	5.7383
TCGA-2Y-A9H2-01	Tumor	4.6101
TCGA-C5-A7CM-01	Tumor	3.6277
TCGA-4K-AAAL-01	Tumor	3.8187
TCGA-G9-6367-01	Tumor	4.7236
TCGA-A4-A5Y1-01	Tumor	4.9801
TCGA-56-8201-01	Tumor	4.9482
TCGA-G9-6342-01	Tumor	5.0189
TCGA-KU-A66T-01	Tumor	4.497
TCGA-DD-AAVW-01	Tumor	4.3702
TCGA-CJ-4905-01	Tumor	4.8284
TCGA-EP-A2KC-01	Tumor	4.0171
TCGA-LN-A7HY-01	Tumor	4.4621
TCGA-KK-A7AQ-01	Tumor	3.9819
TCGA-IE-A3OV-01	Tumor	4.6606
TCGA-G7-6790-01	Tumor	4.3031
TCGA-XY-A89B-01	Tumor	3.832
TCGA-CC-A7IL-01	Tumor	3.1813
TCGA-EW-A1OX-01	Tumor	5.7761
TCGA-S3-AA10-01	Tumor	4.2736
TCGA-AB-2978-03	Tumor	4.7421
TCGA-YZ-A984-01	Tumor	2.2813
TCGA-EJ-A65M-01	Tumor	4.2396
TCGA-BP-5174-01	Tumor	4.0549
TCGA-KN-8427-01	Tumor	5.3169
TCGA-QR-A705-01	Tumor	3.2587
TCGA-20-1684-01	Tumor	4.6793
TCGA-N8-A4PI-01	Tumor	3.7453
TCGA-05-4402-01	Tumor	5.1223
TCGA-AA-3518-11	Normal	3.8915
TCGA-2G-AAH4-01	Tumor	4.4176
TCGA-CX-7086-01	Tumor	4.9824
TCGA-ET-A25L-01	Tumor	4.7793
TCGA-UZ-A9PZ-01	Tumor	4.0662
TCGA-A8-A0A9-01	Tumor	5.2514
TCGA-DE-A2OL-01	Tumor	5.6815
TCGA-G7-A4TM-01	Tumor	4.3385
TCGA-BQ-7060-01	Tumor	4.0436
TCGA-DD-A4NS-01	Tumor	4.551
TCGA-CN-5356-01	Tumor	4.1931
TCGA-EU-5905-01	Tumor	4.8415
TCGA-B0-4697-01	Tumor	2.6232
TCGA-QR-A6GO-01	Tumor	5.0588
TCGA-IN-AB1X-01	Tumor	5.0811
TCGA-AX-A3FS-01	Tumor	4.7698
TCGA-BH-A1FB-01	Tumor	5.6174
TCGA-44-8119-01	Tumor	5.2865
TCGA-13-0886-01	Tumor	3.0074
TCGA-EE-A29X-06	Tumor	3.6578
TCGA-BP-4759-01	Tumor	3.4398
TCGA-GN-A262-06	Tumor	3.6804
TCGA-FG-A713-01	Tumor	5
TCGA-24-2288-01	Tumor	3.5779
TCGA-V4-A9EZ-01	Tumor	0.537
TCGA-VS-A9V2-01	Tumor	3.7138
TCGA-VS-A94Y-01	Tumor	4.0019
TCGA-F4-6461-01	Tumor	4.6685
TCGA-90-A4EE-01	Tumor	4.9199
TCGA-C5-A8ZZ-01	Tumor	4.8345
TCGA-MQ-A6BS-01	Tumor	4.6018
TCGA-CD-8533-01	Tumor	5.0803
TCGA-IS-A3K8-01	Tumor	4.3292
TCGA-E1-A7YL-01	Tumor	4.9584
TCGA-DD-A1EJ-11	Normal	4.1433
TCGA-A2-A04T-01	Tumor	4.4277
TCGA-CJ-6030-01	Tumor	4.9589
TCGA-OL-A5S0-01	Tumor	3.7182
TCGA-CG-5722-11	Normal	3.2973
TCGA-UD-AAC5-01	Tumor	4.7698
TCGA-DD-AADI-01	Tumor	3.5461
TCGA-FC-7961-01	Tumor	5.1843
TCGA-CC-A7IG-01	Tumor	2.7051
TCGA-MR-A8JO-01	Tumor	3.7028
TCGA-GC-A3YS-01	Tumor	4.585
TCGA-OR-A5LG-01	Tumor	3.9524
TCGA-VD-A8KH-01	Tumor	3.6816
TCGA-EE-A3JB-06	Tumor	5.2902
TCGA-CJ-4918-01	Tumor	4.3723
TCGA-K4-A54R-11	Normal	5.0197
TCGA-A8-A07J-01	Tumor	5.6271
TCGA-E9-A229-01	Tumor	5.9493
TCGA-L5-A4OU-01	Tumor	5.0479
TCGA-X9-A971-01	Tumor	5.23
TCGA-D6-6826-01	Tumor	5.6285
TCGA-A2-A0SX-01	Tumor	4.6206
TCGA-57-1994-01	Tumor	4.0445
TCGA-ER-A19E-06	Tumor	5.3799
TCGA-KK-A8I4-01	Tumor	4.8151
TCGA-UZ-A9PM-01	Tumor	3.0411
TCGA-B8-5545-01	Tumor	5.0841
TCGA-US-A776-01	Tumor	4.8033
TCGA-BR-8484-01	Tumor	4.4189
TCGA-55-7724-01	Tumor	4.8115
TCGA-F4-6703-01	Tumor	4.3814
TCGA-HU-A4G8-01	Tumor	4.6804
TCGA-FY-A3I4-01	Tumor	4.6719
TCGA-DX-AB2Q-01	Tumor	4.5898
TCGA-44-6776-01	Tumor	5.0934
TCGA-49-4514-01	Tumor	3.573
TCGA-43-3394-11	Normal	4.8156
TCGA-HC-A6AQ-01	Tumor	3.8218
TCGA-05-4396-01	Tumor	5.81
TCGA-XM-A8RL-01	Tumor	5.0964
TCGA-EJ-7789-01	Tumor	4.9533
TCGA-85-A50Z-01	Tumor	3.0961
TCGA-FS-A1ZT-06	Tumor	5.0614
TCGA-B2-3923-01	Tumor	4.17187
TCGA-55-8204-01	Tumor	4.3378
TCGA-77-7337-01	Tumor	4.3463
TCGA-KN-8428-11	Normal	4.6634
TCGA-QS-A5YR-01	Tumor	3.9783
TCGA-L4-A4E6-01	Tumor	4.3155
TCGA-L5-A8NJ-01	Tumor	3.9421
TCGA-DX-A1L0-01	Tumor	5.879
TCGA-BH-A0AW-01	Tumor	4.3931
TCGA-VS-A9UJ-01	Tumor	5.0396
TCGA-25-2392-01	Tumor	2.9507
TCGA-XD-AAUH-01	Tumor	4.7629
TCGA-AX-A3FW-01	Tumor	4.5814
TCGA-77-8008-11	Normal	4.9987
TCGA-BH-A2L8-01	Tumor	4.8136
TCGA-HU-A4GC-01	Tumor	3.9524
TCGA-EB-A5SE-01	Tumor	4.996
TCGA-BH-A0B6-01	Tumor	4.3292
TCGA-AA-3492-01	Tumor	3.6172
TCGA-G4-6293-01	Tumor	4.2266
TCGA-DD-A11B-11	Normal	3.2313
TCGA-CG-5726-01	Tumor	3.4674
TCGA-CS-5396-01	Tumor	6.2304
TCGA-DX-AB32-01	Tumor	4.1931
TCGA-CN-6998-01	Tumor	4.773
TCGA-BB-7866-01	Tumor	5.2308
TCGA-31-1959-01	Tumor	4.0909
TCGA-HD-7832-01	Tumor	4.7082
TCGA-Y8-A895-01	Tumor	4.0462
TCGA-QR-A6H1-01	Tumor	5.1322
TCGA-AC-A2FB-11	Normal	5.0981
TCGA-AO-A0JL-01	Tumor	3.6301
TCGA-BH-A0BS-01	Tumor	5.7565
TCGA-56-8623-01	Tumor	4.4686
TCGA-DJ-A4UL-01	Tumor	4.0867
TCGA-AA-3531-11	Normal	3.8198
TCGA-AB-2956-03	Tumor	5.4486
TCGA-CD-A48C-01	Tumor	4.0892
TCGA-FF-8046-01	Tumor	2.753
TCGA-EJ-7125-11	Normal	3.7571
TCGA-TS-A7P1-01	Tumor	4.6583
TCGA-75-6205-01	Tumor	4.7672
TCGA-FP-8099-01	Tumor	4.9649
TCGA-ZJ-AAXI-01	Tumor	3.4034
TCGA-B6-A0IG-01	Tumor	4.6218
TCGA-XN-A8T5-01	Tumor	4.8115
TCGA-ZG-A9M4-01	Tumor	5.4621
TCGA-EJ-7793-01	Tumor	5.0807
TCGA-AA-3496-01	Tumor	4.2212
TCGA-23-1022-01	Tumor	0.8082
TCGA-QR-A7IN-01	Tumor	4.1161
TCGA-ZF-AA4N-01	Tumor	4.435
TCGA-XF-AAMG-01	Tumor	4.8978
TCGA-GC-A3RC-01	Tumor	5.8276
TCGA-DJ-A13T-01	Tumor	5.5176
TCGA-QR-A6GT-01	Tumor	4.7044
TCGA-AX-A3FX-01	Tumor	4.1203
TCGA-HC-7210-01	Tumor	5.5205
TCGA-CJ-4923-01	Tumor	4.2743
TCGA-ES-A2HT-11	Normal	4.0269
TCGA-G4-6625-01	Tumor	4.3068
TCGA-EJ-7797-11	Normal	5.0072
TCGA-98-A538-01	Tumor	4.4797
TCGA-ET-A3BO-01	Tumor	4.9824
TCGA-EB-A5VV-06	Tumor	4.4739
TCGA-KP-A3W0-01	Tumor	4.5958
TCGA-CV-6436-01	Tumor	2.971
TCGA-XM-A8RC-01	Tumor	4.3234
TCGA-EJ-7782-01	Tumor	5.8802
TCGA-HW-8322-01	Tumor	6.1192
TCGA-BP-4159-01	Tumor	3.4129
TCGA-Q1-A6DT-01	Tumor	4.2631
TCGA-KN-8424-11	Normal	4.3688
TCGA-CF-A8HY-01	Tumor	2.77
TCGA-L5-A8NN-01	Tumor	5.7706
TCGA-ZF-A9RL-01	Tumor	4.6065
TCGA-25-1633-01	Tumor	4.7592
TCGA-25-2396-01	Tumor	3.1377
TCGA-OL-A66L-01	Tumor	3.907
TCGA-BH-A0DO-01	Tumor	5.8397
TCGA-HC-A8CY-01	Tumor	5.07
TCGA-X6-A8C5-01	Tumor	4.9635
TCGA-B9-4115-11	Normal	4.4595
TCGA-FK-A4UB-01	Tumor	4.3321
TCGA-DM-A28E-01	Tumor	3.9956
TCGA-S9-A6U9-01	Tumor	5.2118
TCGA-5R-AA1C-01	Tumor	4.3463
TCGA-CK-6747-01	Tumor	4.2847
TCGA-WB-A819-01	Tumor	5.3754
TCGA-Y8-A8S1-01	Tumor	1.5661
TCGA-W5-AA2I-01	Tumor	3.2034
TCGA-CJ-5680-01	Tumor	4.8881
TCGA-34-5234-01	Tumor	2.5188
TCGA-EJ-7786-11	Normal	5.4941
TCGA-CV-7097-01	Tumor	4.9714
TCGA-HT-7676-01	Tumor	5.3256
TCGA-IB-8126-01	Tumor	3.9137
TCGA-XF-A9T0-01	Tumor	4.1628
TCGA-BC-A216-11	Normal	3.4224
TCGA-FW-A5DX-01	Tumor	4.5892
TCGA-HZ-7920-01	Tumor	5.3202
TCGA-62-A46O-01	Tumor	5.5227
TCGA-04-1517-01	Tumor	3.2313
TCGA-G3-AAV1-01	Tumor	4.2847
TCGA-HT-7469-01	Tumor	6.3225
TCGA-GL-7966-11	Normal	5.0558
TCGA-78-7155-01	Tumor	5.769
TCGA-56-7822-01	Tumor	4.6708
TCGA-56-A62T-01	Tumor	4.7613
TCGA-LL-A73Y-01	Tumor	5.2832
TCGA-B0-5705-11	Normal	4.4634
TCGA-BC-A10X-01	Tumor	4.4726
TCGA-UY-A78M-01	Tumor	4.0019
TCGA-BH-A0DK-01	Tumor	4.1515
TCGA-GC-A4ZW-01	Tumor	4.865
TCGA-IN-8462-11	Normal	3.9974
TCGA-K4-A4AC-01	Tumor	4.5522
TCGA-B3-4104-01	Tumor	4.3597
TCGA-85-A4JB-01	Tumor	5.0237
TCGA-62-A472-01	Tumor	4.5448
TCGA-30-1714-01	Tumor	2.6138
TCGA-NJ-A55R-01	Tumor	4.2936
TCGA-23-1026-01	Tumor	2.7249
TCGA-VQ-A8E3-01	Tumor	4.6439
TCGA-F5-6702-01	Tumor	4.691
TCGA-EL-A3N2-11	Normal	5.5217
TCGA-VS-A9UQ-01	Tumor	4.8763
TCGA-BH-A0BG-01	Tumor	5.4121
TCGA-AJ-A23N-01	Tumor	5.3692
TCGA-W5-AA34-01	Tumor	4.579
TCGA-CA-5255-01	Tumor	4.0454
TCGA-24-1431-01	Tumor	2.081
TCGA-CK-4947-01	Tumor	4.5608
TCGA-IE-A6BZ-01	Tumor	4.9837
TCGA-DD-A39Z-11	Normal	3.0568
TCGA-WC-A88A-01	Tumor	2.791
TCGA-AB-2808-03	Tumor	5.4219
TCGA-G2-A2ES-01	Tumor	3.5766
TCGA-DX-A8BM-01	Tumor	4.8704
TCGA-V1-A8MU-01	Tumor	5.0144
TCGA-A8-A06Z-01	Tumor	5.0335
TCGA-KP-A3W1-01	Tumor	3.6054
TCGA-32-2634-01	Tumor	5.3716
TCGA-G5-6233-01	Tumor	4.5657
TCGA-E9-A1RH-11	Normal	4.9741
TCGA-62-8395-01	Tumor	5.22
TCGA-HU-A4GH-11	Normal	4.5311
TCGA-24-2261-01	Tumor	4.1294
TCGA-AN-A0AT-01	Tumor	5.1506
TCGA-13-0800-01	Tumor	4.5021
TCGA-3U-A98H-01	Tumor	4.3285
TCGA-77-8136-01	Tumor	4.7846
TCGA-D1-A2G0-01	Tumor	4.1103
TCGA-AG-3731-11	Normal	4.2304
TCGA-ET-A40P-01	Tumor	4.2862
TCGA-13-0765-01	Tumor	2.2723
TCGA-CW-5589-01	Tumor	4.6177
TCGA-VQ-A8E0-01	Tumor	4.6358
TCGA-66-2756-01	Tumor	4.533
TCGA-2G-AAHG-01	Tumor	4.0833
TCGA-61-1998-01	Tumor	3.2297
TCGA-23-1029-01	Tumor	3.9801
TCGA-HV-A5A3-11	Normal	4.4926
TCGA-95-7567-01	Tumor	4.5547
TCGA-E2-A14U-01	Tumor	5.2028
TCGA-AD-6888-01	Tumor	4.7071
TCGA-KB-A93G-01	Tumor	5.0892
TCGA-F4-6809-01	Tumor	4.1994
TCGA-A3-3385-01	Tumor	4.1103
TCGA-50-5051-01	Tumor	4.5473
TCGA-BP-5000-01	Tumor	3.1523
TCGA-44-6147-11	Normal	5.426
TCGA-CN-A63U-01	Tumor	3.5535
TCGA-CK-5914-01	Tumor	4.2457
TCGA-HT-7478-01	Tumor	4.84
TCGA-23-1030-01	Tumor	3.1717
TCGA-5P-A9K6-01	Tumor	3.9599
TCGA-VS-A8EG-01	Tumor	4.696
TCGA-D1-A3JP-01	Tumor	4.2624
TCGA-IZ-8195-01	Tumor	3.3119
TCGA-43-8116-01	Tumor	5.4588
TCGA-18-3410-01	Tumor	3.7836
TCGA-BR-7704-01	Tumor	4.6294
TCGA-61-2003-01	Tumor	3.5111
TCGA-MW-A4EC-01	Tumor	4.0207
TCGA-RP-A690-06	Tumor	4.2958
TCGA-L5-A4OM-01	Tumor	5.8483
TCGA-WB-A80Q-01	Tumor	4.018
TCGA-BK-A13B-01	Tumor	4.3869
TCGA-EX-A69L-01	Tumor	4.2951
TCGA-FJ-A871-01	Tumor	3.9965
TCGA-WB-A817-01	Tumor	5.0036
TCGA-55-A48Y-01	Tumor	4.441
TCGA-BJ-A45F-01	Tumor	4.0985
TCGA-AK-3447-01	Tumor	1.0779
TCGA-Q1-A73O-01	Tumor	4.4203
TCGA-D5-6532-01	Tumor	4.2227
TCGA-QR-A70J-01	Tumor	3.981
TCGA-CC-A9FU-01	Tumor	3.5249
TCGA-VS-A8QC-01	Tumor	3.5312
TCGA-W3-AA1O-06	Tumor	5.0392
TCGA-86-A456-01	Tumor	4.3737
TCGA-33-AASB-01	Tumor	4.5952
TCGA-EA-A5ZE-01	Tumor	3.9515
TCGA-XT-AASU-01	Tumor	4.6854
TCGA-FE-A22Z-01	Tumor	4.4582
TCGA-B9-4617-01	Tumor	3.0515
TCGA-RW-A8AZ-01	Tumor	4.439
TCGA-50-5068-01	Tumor	2.9525
TCGA-NK-A5CR-01	Tumor	4.7672
TCGA-NJ-A55A-01	Tumor	5.0291
TCGA-ZS-A9CF-02	Tumor	4.5964
TCGA-ZS-A9CF-01	Tumor	4.3133
TCGA-AR-A24Q-01	Tumor	5.0299
TCGA-D3-A2J7-06	Tumor	4.4951
TCGA-33-4586-01	Tumor	4.2884
TCGA-P8-A5KD-11	Normal	3.9956
TCGA-56-7580-01	Tumor	4.1571
TCGA-E8-A416-01	Tumor	5.0657
TCGA-S4-A8RM-01	Tumor	5.0501
TCGA-DU-A5TW-01	Tumor	5.3643
TCGA-24-2038-01	Tumor	2.8641
TCGA-DX-AB2S-01	Tumor	3.9051
TCGA-G9-6329-01	Tumor	4.7587
TCGA-MH-A560-01	Tumor	2.7422
TCGA-GD-A3OP-01	Tumor	5.1639
TCGA-90-7769-01	Tumor	4.3428
TCGA-CR-6467-01	Tumor	4.38
TCGA-S9-A6TX-01	Tumor	5.1522
TCGA-BH-A0DP-11	Normal	5.6974
TCGA-OR-A5JC-01	Tumor	3.66
TCGA-GS-A9TV-01	Tumor	4.373
TCGA-ZJ-A8QO-01	Tumor	5.1827
TCGA-37-4135-01	Tumor	1.3109
TCGA-RY-A83Z-01	Tumor	4.4297
TCGA-IG-A5B8-01	Tumor	5.218
TCGA-JX-A5QV-01	Tumor	4.4503
TCGA-CN-6988-01	Tumor	4.6387
TCGA-DA-A3F5-06	Tumor	4.085
TCGA-DX-A8BQ-01	Tumor	4.1327
TCGA-EW-A1P5-01	Tumor	5.6525
TCGA-QR-A6GS-01	Tumor	5.4377
TCGA-HD-8635-11	Normal	4.6059
TCGA-FD-A3SL-01	Tumor	4.1186
TCGA-ET-A39L-01	Tumor	5.2219
TCGA-BH-A1FN-01	Tumor	5.2646
TCGA-TS-A8AF-01	Tumor	5.0282
TCGA-EK-A2GZ-01	Tumor	4.6866
TCGA-N5-A4RM-01	Tumor	3.5827
TCGA-DD-AACN-01	Tumor	4.7565
TCGA-MM-A564-01	Tumor	3.6359
TCGA-3L-AA1B-01	Tumor	4.391
TCGA-CV-7103-11	Normal	4.7214
TCGA-06-0141-01	Tumor	4.2181
TCGA-DQ-7596-01	Tumor	4.4128
TCGA-HZ-8002-01	Tumor	5.2312
TCGA-3A-A9IH-01	Tumor	4.4823
TCGA-B5-A3FC-01	Tumor	4.5002
TCGA-BJ-A0ZC-01	Tumor	5.3674
TCGA-XF-A9T3-01	Tumor	4.2095
TCGA-98-8020-01	Tumor	4.391
TCGA-CV-5970-01	Tumor	4.8615
TCGA-DX-AB2G-01	Tumor	3.6393
TCGA-A7-A4SE-01	Tumor	4.3024
TCGA-A1-A0SJ-01	Tumor	5.1914
TCGA-J2-A4AG-01	Tumor	5.1863
TCGA-EI-6510-01	Tumor	4.2258
TCGA-G4-6588-01	Tumor	4.2064
TCGA-RC-A7S9-01	Tumor	3.5621
TCGA-GS-A9TZ-01	Tumor	4.3499
TCGA-22-5471-01	Tumor	3.7171
TCGA-E2-A570-01	Tumor	5.2323
TCGA-VQ-A91V-01	Tumor	5.0379
TCGA-CV-7425-01	Tumor	4.4236
TCGA-EK-A2R9-01	Tumor	4.3702
TCGA-QR-A6H4-01	Tumor	5.1575
TCGA-BH-A201-01	Tumor	5.7565
TCGA-66-2744-01	Tumor	5.7019
TCGA-61-2016-01	Tumor	3.7432
TCGA-BH-A0H9-11	Normal	4.0807
TCGA-CN-4733-01	Tumor	3.6838
TCGA-IR-A3LL-01	Tumor	3.5779
TCGA-05-4405-01	Tumor	5.1132
TCGA-06-0125-01	Tumor	5.2373
TCGA-XU-A92Z-01	Tumor	5.4057
TCGA-DD-AA3A-01	Tumor	5.0175
TCGA-RW-A68A-01	Tumor	4.9621
TCGA-13-0885-01	Tumor	2.5585
TCGA-FP-A4BF-01	Tumor	3.6725
TCGA-A8-A09E-01	Tumor	5.1273
TCGA-ZB-A964-01	Tumor	5.3678
TCGA-Y8-A8RZ-01	Tumor	3.5498
TCGA-CR-5243-01	Tumor	5.009
TCGA-KL-8326-11	Normal	4.2669
TCGA-22-4609-11	Normal	5.0246
TCGA-MT-A51W-01	Tumor	4.4108
TCGA-ZB-A96C-01	Tumor	5.3744
TCGA-D8-A27V-01	Tumor	5.5164
TCGA-ZF-AA4V-01	Tumor	4.2033
TCGA-50-5944-01	Tumor	5.4155
TCGA-RD-A8N1-01	Tumor	4.499
TCGA-BR-8687-01	Tumor	4.0782
TCGA-49-6742-11	Normal	4.2751
TCGA-OR-A5JV-01	Tumor	4.0153
TCGA-EM-A2CO-01	Tumor	3.8136
TCGA-CZ-5454-11	Normal	4.9213
TCGA-86-7955-01	Tumor	4.1986
TCGA-BR-A4IY-01	Tumor	4.851
TCGA-50-6673-01	Tumor	4.6029
TCGA-V1-A9OQ-01	Tumor	4.1269
TCGA-FG-A6IZ-01	Tumor	4.7474
TCGA-CV-7178-11	Normal	4.1343
TCGA-C5-A1M5-01	Tumor	4.5173
TCGA-DQ-7592-01	Tumor	5.1551
TCGA-E2-A14Y-01	Tumor	4.7176
TCGA-EM-A3AN-01	Tumor	5.2608
TCGA-YL-A9WI-01	Tumor	5.051
TCGA-AG-3742-01	Tumor	4.4223
TCGA-55-7727-01	Tumor	5.478
TCGA-GC-A3BM-11	Normal	4.8739
TCGA-QR-A6H0-01	Tumor	4.1962
TCGA-CS-4941-01	Tumor	5.7426
TCGA-59-2351-01	Tumor	3.4687
TCGA-OU-A5PI-01	Tumor	4.6341
TCGA-XU-A92Q-01	Tumor	4.4169
TCGA-GL-6846-11	Normal	3.8993
TCGA-BR-8060-11	Normal	3.186
TCGA-55-8510-01	Tumor	4.0816
TCGA-MS-A51U-01	Tumor	4.8881
TCGA-L5-A88Y-01	Tumor	3.9022
TCGA-K4-A5RI-11	Normal	4.5129
TCGA-A8-A06Y-01	Tumor	5.3723
TCGA-XF-AAMW-01	Tumor	4.5104
TCGA-GI-A2C8-01	Tumor	4.8223
TCGA-AB-3012-03	Tumor	5.1412
TCGA-CN-4722-01	Tumor	4.2041
TCGA-EL-A3ZM-01	Tumor	3.1653
TCGA-DJ-A13X-01	Tumor	5.3306
TCGA-DX-A1L3-01	Tumor	4.8783
TCGA-HD-A633-01	Tumor	5.0444
TCGA-AR-A1AM-01	Tumor	5.392
TCGA-13-0890-01	Tumor	3.0568
TCGA-VF-A8AE-01	Tumor	3.6737
TCGA-DH-A7UT-01	Tumor	4.8069
TCGA-FR-A3YO-06	Tumor	1.4911
TCGA-A6-6138-01	Tumor	4.3562
TCGA-DU-5871-01	Tumor	5.5289
TCGA-CV-7238-01	Tumor	4.8505
TCGA-AB-2841-03	Tumor	4.2987
TCGA-EL-A3T7-01	Tumor	4.6468
TCGA-55-6980-11	Normal	4.8455
TCGA-F4-6808-01	Tumor	4.4726
TCGA-AN-A041-01	Tumor	5.0431
TCGA-CN-5367-01	Tumor	4.4509
TCGA-MP-A4T8-01	Tumor	4.49
TCGA-D6-A74Q-01	Tumor	3.7783
TCGA-86-8279-01	Tumor	4.8748
TCGA-W2-A7HB-01	Tumor	5.8669
TCGA-GR-A4D4-01	Tumor	4.7104
TCGA-CR-5250-01	Tumor	5.0352
TCGA-B0-5100-01	Tumor	4.1748
TCGA-EJ-7218-01	Tumor	4.588
TCGA-ET-A2N5-11	Normal	5.1165
TCGA-XK-AAJR-01	Tumor	5.1926
TCGA-55-A494-01	Tumor	4.8304
TCGA-BP-4991-01	Tumor	5.1375
TCGA-44-3917-01	Tumor	2.91379
TCGA-EP-A3RK-11	Normal	3.5337
TCGA-61-2000-01	Tumor	3.1311
TCGA-A4-7288-01	Tumor	4.6183
TCGA-75-5125-01	Tumor	4.8253
TCGA-BR-4369-01	Tumor	4.849
TCGA-EJ-7123-11	Normal	5.4725
TCGA-B0-5400-01	Tumor	3.9356
TCGA-G4-6317-02	Tumor	4.0189
TCGA-G4-6317-01	Tumor	3.6393
TCGA-HU-8244-01	Tumor	3.3952
TCGA-25-2404-01	Tumor	3.7741
TCGA-CV-7437-01	Tumor	4.3917
TCGA-EL-A3T3-01	Tumor	4.281
TCGA-K7-A5RG-01	Tumor	4.2533
TCGA-ZG-A9LU-01	Tumor	4.2803
TCGA-13-0768-01	Tumor	3.074
TCGA-B6-A409-01	Tumor	3.9552
TCGA-KC-A7F5-01	Tumor	4.5355
TCGA-FP-7735-11	Normal	4.3278
TCGA-C5-A7X8-01	Tumor	3.7646
TCGA-BP-4330-01	Tumor	4.7296
TCGA-21-1078-01	Tumor	4.6617
TCGA-34-2600-01	Tumor	4.427
TCGA-EA-A3HS-01	Tumor	4.9213
TCGA-W3-AA1W-06	Tumor	4.5142
TCGA-VD-AA8R-01	Tumor	3.3393
TCGA-3B-A9HZ-01	Tumor	5.1776
TCGA-CJ-4873-01	Tumor	3.8054
TCGA-77-7335-11	Normal	3.8905
TCGA-SX-A7SL-01	Tumor	3.668
TCGA-AB-2836-03	Tumor	5.2064
TCGA-BH-A1EX-01	Tumor	5.8802
TCGA-HW-8321-01	Tumor	5.5853
TCGA-CK-4952-01	Tumor	4.4628
TCGA-G4-6309-01	Tumor	4.2235
TCGA-EZ-7264-01	Tumor	6.3018
TCGA-X7-A8M0-01	Tumor	4.6871
TCGA-E8-A433-01	Tumor	3.6838
TCGA-BH-A0C3-11	Normal	5.1367
TCGA-55-8615-01	Tumor	4.6882
TCGA-HZ-A4BK-01	Tumor	4.6023
TCGA-EL-A3GQ-01	Tumor	5.6053
TCGA-MP-A4TF-01	Tumor	5.2529
TCGA-G2-A2EO-01	Tumor	4.2578
TCGA-D6-A6EO-01	Tumor	5.0566
TCGA-RC-A7SF-01	Tumor	3.5262
TCGA-EB-A24C-01	Tumor	5.4337
TCGA-AK-3443-01	Tumor	5.0162
TCGA-A7-A0CJ-01	Tumor	5.6471
TCGA-CS-6666-01	Tumor	6.1025
TCGA-BP-4992-01	Tumor	3.4881
TCGA-CM-5868-01	Tumor	4.391
TCGA-WC-A885-01	Tumor	1.9931
TCGA-D1-A3DA-01	Tumor	4.6124
TCGA-55-6979-01	Tumor	3.794
TCGA-P4-AAVO-01	Tumor	2.7572
TCGA-B0-5711-11	Normal	4.8304
TCGA-NC-A5HK-01	Tumor	5.1764
TCGA-VQ-A91Z-01	Tumor	4.4304
TCGA-DX-A8BR-01	Tumor	4.533
TCGA-W5-AA2X-01	Tumor	4.3169
TCGA-BJ-A291-01	Tumor	4.2465
TCGA-IR-A3LH-01	Tumor	4.5429
TCGA-KO-8410-01	Tumor	5.0972
TCGA-BH-A0H0-01	Tumor	5.3937
TCGA-LN-A4A9-01	Tumor	5.6215
TCGA-LL-A5YO-01	Tumor	3.9552
TCGA-86-A4JF-01	Tumor	4.1161
TCGA-DC-6156-01	Tumor	4.5268
TCGA-QU-A6IP-01	Tumor	4.4556
TCGA-FI-A3PV-01	Tumor	4.8846
TCGA-V1-A9O9-01	Tumor	5.0743
TCGA-FS-A1Z3-06	Tumor	5.4816
TCGA-AN-A0FW-01	Tumor	5.0786
TCGA-VQ-A8PH-01	Tumor	4.7565
TCGA-49-6744-11	Normal	5.1997
TCGA-AC-A6IX-06	Tumor	5.5097
TCGA-AC-A6IX-01	Tumor	5.7965
TCGA-XF-A8HH-01	Tumor	4.7115
TCGA-EB-A551-01	Tumor	5.1958
TCGA-EL-A4K2-01	Tumor	4.8253
TCGA-HW-7491-01	Tumor	5.9944
TCGA-FS-A1ZD-06	Tumor	6.4585
TCGA-86-7701-01	Tumor	4.6347
TCGA-EJ-A8FO-01	Tumor	5.2017
TCGA-62-8398-01	Tumor	4.4996
TCGA-A3-3307-01	Tumor	4.3855
TCGA-A3-3320-01	Tumor	4.9289
TCGA-EM-A3O7-01	Tumor	5.0095
TCGA-D3-A8GP-06	Tumor	4.5958
TCGA-L9-A443-01	Tumor	4.7154
TCGA-CZ-5469-01	Tumor	3.6532
TCGA-S9-A6U1-01	Tumor	5.7461
TCGA-A2-A04Y-01	Tumor	4.8635
TCGA-D3-A2JF-06	Tumor	4.7274
TCGA-66-2767-01	Tumor	4.2609
TCGA-MR-A520-01	Tumor	3.906
TCGA-X7-A8M4-01	Tumor	4.3162
TCGA-FD-A3B7-01	Tumor	4.2751
TCGA-E1-5307-01	Tumor	5.7573
TCGA-78-8660-01	Tumor	4.1571
TCGA-DU-A76L-01	Tumor	5.6329
TCGA-C5-A1M9-01	Tumor	4.2389
TCGA-KL-8325-01	Tumor	5.0549
TCGA-HW-7495-01	Tumor	5.8027
TCGA-K4-A3WU-01	Tumor	5.168
TCGA-AG-4021-01	Tumor	4.7571
TCGA-BH-A1FU-11	Normal	5.7052
TCGA-E2-A156-01	Tumor	6.0063
TCGA-CS-6669-01	Tumor	4.6253
TCGA-EL-A3GW-01	Tumor	5.353
TCGA-EM-A2CL-01	Tumor	5.3392
TCGA-CF-A47V-01	Tumor	4.5491
TCGA-AR-A24R-01	Tumor	5.8433
TCGA-3H-AB3O-01	Tumor	3.838
TCGA-J4-A67L-01	Tumor	4.4803
TCGA-HT-7481-01	Tumor	5.6837
TCGA-AB-2894-03	Tumor	5.6427
TCGA-F7-A61W-01	Tumor	5.5005
TCGA-NC-A5HO-01	Tumor	4.9649
TCGA-QQ-A5VA-01	Tumor	4.6793
TCGA-AJ-A3BG-01	Tumor	4.174
TCGA-BF-A1PZ-01	Tumor	4.3335
TCGA-AB-2844-03	Tumor	5.2021
TCGA-AB-2828-03	Tumor	4.8822
TCGA-XQ-A8TA-01	Tumor	3.6018
TCGA-78-7148-01	Tumor	4.8435
TCGA-DU-8163-01	Tumor	5.632
TCGA-FS-A4FB-06	Tumor	4.9383
TCGA-D8-A1JP-01	Tumor	4.2721
TCGA-E2-A1IK-01	Tumor	4.8329
TCGA-24-0970-01	Tumor	2.9109
TCGA-43-6773-01	Tumor	3.4648
TCGA-24-1424-01	Tumor	3.3017
TCGA-EB-A44Q-06	Tumor	4.8002
TCGA-AN-A0FS-01	Tumor	5.3622
TCGA-77-8154-01	Tumor	3.7138
TCGA-2G-AAFM-01	Tumor	2.5462
TCGA-DJ-A3V5-01	Tumor	4.7714
TCGA-WE-A8ZX-06	Tumor	4.9819
TCGA-AC-A3TM-01	Tumor	3.573
TCGA-DJ-A2Q3-01	Tumor	5.0077
TCGA-G9-6499-11	Normal	4.3883
TCGA-CV-7446-01	Tumor	5.5901
TCGA-G8-6909-01	Tumor	3.0181
TCGA-VQ-A91N-01	Tumor	4.9426
TCGA-DK-A3X1-01	Tumor	4.149
TCGA-G9-6365-11	Normal	4.6428
TCGA-B9-A5W7-01	Tumor	4.3356
TCGA-C8-A12K-01	Tumor	4.9002
TCGA-AR-A2LE-01	Tumor	4.857
TCGA-AD-6964-01	Tumor	4.3944
TCGA-37-A5EL-01	Tumor	5.1132
TCGA-BR-7716-11	Normal	3.7302
TCGA-26-1442-01	Tumor	5.1871
TCGA-B0-4688-01	Tumor	4.7099
TCGA-BH-A0HK-01	Tumor	4.6623
TCGA-J4-A67O-01	Tumor	3.5349
TCGA-G4-6295-01	Tumor	4.7225
TCGA-RD-A8NB-01	Tumor	5.3806
TCGA-B2-4101-01	Tumor	4.7814
TCGA-BQ-7048-01	Tumor	3.7582
TCGA-DG-A2KJ-01	Tumor	1.6558
TCGA-67-6215-01	Tumor	5.0514
TCGA-55-A490-01	Tumor	3.1409
TCGA-4Z-AA81-01	Tumor	4.6358
TCGA-GN-A4U8-11	Normal	4.533
TCGA-CF-A3MG-01	Tumor	4.5173
TCGA-QR-A708-01	Tumor	3.8769
TCGA-24-2023-01	Tumor	2.6441
TCGA-BR-A4PE-01	Tumor	4.0348
TCGA-NH-A50T-01	Tumor	3.5086
TCGA-AG-3725-11	Normal	2.4779
TCGA-FE-A237-01	Tumor	4.9842
TCGA-2G-AAFI-01	Tumor	3.7017
TCGA-ZS-A9CE-01	Tumor	3.7226
TCGA-AR-A250-01	Tumor	6.412
TCGA-HC-7230-01	Tumor	5.532
TCGA-S5-AA26-01	Tumor	3.7138
TCGA-HT-8110-01	Tumor	5.5302
TCGA-D8-A1JG-01	Tumor	5.9766
TCGA-KL-8337-01	Tumor	4.2691
TCGA-ZF-A9R4-01	Tumor	4.7121
TCGA-GC-A3OO-01	Tumor	4.6089
TCGA-D5-5539-01	Tumor	3.9468
TCGA-B0-5701-11	Normal	4.7437
TCGA-GN-A26C-01	Tumor	5.4436
TCGA-HC-A6AL-01	Tumor	4.4417
TCGA-69-7974-01	Tumor	4.5699
TCGA-C8-A134-01	Tumor	4.7809
TCGA-D3-A1Q7-06	Tumor	5.3234
TCGA-ED-A7PZ-01	Tumor	3.3235
TCGA-AK-3429-01	Tumor	4.0436
TCGA-49-4512-11	Normal	3.603
TCGA-JV-A5VF-01	Tumor	3.8541
TCGA-AH-6903-01	Tumor	4.6312
TCGA-5P-A9K8-01	Tumor	3.7324
TCGA-YC-A9TC-01	Tumor	3.831
TCGA-BS-A0V4-01	Tumor	2.4985
TCGA-AN-A0FX-01	Tumor	4.8851
TCGA-Z6-A9VB-01	Tumor	4.9621
TCGA-Q1-A5R3-01	Tumor	3.2189
TCGA-AC-A62V-01	Tumor	4.1161
TCGA-G3-AAV0-01	Tumor	3.2002
TCGA-ET-A39O-01	Tumor	4.3951
TCGA-G9-6369-01	Tumor	3.7237
TCGA-FK-A3S3-01	Tumor	4.9074
TCGA-FB-AAQ1-01	Tumor	4.3435
TCGA-AK-3455-01	Tumor	3.5742
TCGA-HC-7211-01	Tumor	5.6361
TCGA-2Z-A9J3-01	Tumor	4.1351
TCGA-GF-A3OT-06	Tumor	5.4172
TCGA-GM-A3XN-01	Tumor	4.6462
TCGA-49-AAR4-01	Tumor	4.4582
TCGA-C8-A275-01	Tumor	5.1899
TCGA-UD-AAC7-01	Tumor	4.9741
TCGA-4L-AA1F-01	Tumor	5.0828
TCGA-AK-3433-01	Tumor	4.8156
TCGA-DD-AAD8-01	Tumor	4.1923
TCGA-AO-A129-01	Tumor	4.7496
TCGA-P3-A6T3-01	Tumor	5.1404
TCGA-ER-A19G-06	Tumor	5.085
TCGA-R5-A7ZR-01	Tumor	3.8116
TCGA-CV-A468-01	Tumor	4.425
TCGA-EJ-5516-01	Tumor	5.295
TCGA-DD-A113-11	Normal	3.6623
TCGA-DX-A8BV-01	Tumor	4.846
TCGA-EY-A2OO-01	Tumor	4.9298
TCGA-YF-AA3L-01	Tumor	3.2766
TCGA-BR-8059-01	Tumor	4.0304
TCGA-EL-A3MZ-01	Tumor	4.3541
TCGA-CD-8527-01	Tumor	3.7193
TCGA-DD-AACU-01	Tumor	4.7104
TCGA-BH-A1F8-01	Tumor	6.3067
TCGA-G3-AAV3-01	Tumor	4.3039
TCGA-QK-A6V9-01	Tumor	5.634
TCGA-A3-3306-01	Tumor	3.9478
TCGA-XF-A9SJ-01	Tumor	3.2526
TCGA-D8-A1JK-01	Tumor	3.9682
TCGA-WE-A8ZO-06	Tumor	4.4673
TCGA-ZF-A9R0-01	Tumor	4.5002
TCGA-RY-A840-01	Tumor	5.2765
TCGA-A8-A08X-01	Tumor	3.4674
TCGA-AR-A2LN-01	Tumor	5.3349
TCGA-AB-2949-03	Tumor	5.2184
TCGA-EI-6882-01	Tumor	5.1132
TCGA-MK-A4N6-01	Tumor	4.4344
TCGA-AZ-4315-01	Tumor	2.9262
TCGA-DD-AADO-01	Tumor	1.0915
TCGA-A4-A4ZT-11	Normal	4.6
TCGA-3M-AB46-01	Tumor	4.4713
TCGA-DX-A48R-01	Tumor	5.1788
TCGA-VM-A8C9-01	Tumor	4.5826
TCGA-EB-A85I-01	Tumor	3.9755
TCGA-DX-A7ET-01	Tumor	3.222
TCGA-CJ-4869-01	Tumor	4.1061
TCGA-AA-3506-01	Tumor	3.5803
TCGA-3A-A9I9-01	Tumor	3.8013
TCGA-A4-8098-01	Tumor	4.001
TCGA-BR-8286-01	Tumor	3.5424
TCGA-F2-6879-01	Tumor	5.2906
TCGA-IN-A7NT-01	Tumor	4.8192
TCGA-G3-A3CJ-01	Tumor	3.0654
TCGA-SR-A6MU-01	Tumor	3.4856
TCGA-ZG-A9LM-01	Tumor	4.251
TCGA-EB-A4OZ-01	Tumor	2.7073
TCGA-J8-A3YD-01	Tumor	4.9327
TCGA-DD-A73C-01	Tumor	5.1215
TCGA-61-2111-01	Tumor	3.7709
TCGA-R5-A7ZI-01	Tumor	3.3148
TCGA-AJ-A3NC-01	Tumor	4.7762
TCGA-4V-A9QI-01	Tumor	4.5559
TCGA-BT-A42C-01	Tumor	4.5608
TCGA-QR-A70K-01	Tumor	4.4556
TCGA-AB-2955-03	Tumor	5.5034
TCGA-G3-A25X-01	Tumor	3.1491
TCGA-05-4418-01	Tumor	3.9251
TCGA-B2-5641-11	Normal	5.3053
TCGA-BP-4983-01	Tumor	5.2717
TCGA-B4-5378-01	Tumor	4.891
TCGA-BQ-5878-11	Normal	4.3385
TCGA-IG-A3I8-11	Normal	5.7931
TCGA-HG-A2PA-01	Tumor	4.6106
TCGA-A8-A09A-01	Tumor	5.5407
TCGA-BQ-7056-01	Tumor	3.9346
TCGA-BR-6801-01	Tumor	3.3379
TCGA-F9-A4JJ-01	Tumor	4.7082
TCGA-IQ-A61I-01	Tumor	3.6612
TCGA-CV-A6K2-01	Tumor	4.6525
TCGA-5P-A9JZ-01	Tumor	3.837
TCGA-HD-A6I0-01	Tumor	2.6783
TCGA-91-6835-11	Normal	4.7592
TCGA-WC-A87W-01	Tumor	4.8876
TCGA-FA-A82F-01	Tumor	3.991
TCGA-EM-A3AR-01	Tumor	5.0666
TCGA-HW-8319-01	Tumor	5.1823
TCGA-E2-A1IJ-01	Tumor	4.9203
TCGA-HB-A3L4-01	Tumor	4.9769
TCGA-3A-A9IB-01	Tumor	4.4628
TCGA-G7-6792-01	Tumor	4.251
TCGA-ET-A3DW-11	Normal	5.0696
TCGA-31-1946-01	Tumor	3.38
TCGA-IB-AAUV-01	Tumor	4.7523
TCGA-BD-A2L6-01	Tumor	3.5572
TCGA-B2-5639-01	Tumor	4.734
TCGA-GK-A6C7-01	Tumor	4.7209
TCGA-30-1857-01	Tumor	2.6208
TCGA-EE-A2MS-06	Tumor	4.2691
TCGA-EL-A4K7-01	Tumor	3.5791
TCGA-ZG-A9LY-01	Tumor	4.9727
TCGA-38-4625-11	Normal	3.8611
TCGA-B5-A1MW-01	Tumor	5.1367
TCGA-DJ-A2PQ-01	Tumor	5.1547
TCGA-OR-A5KO-01	Tumor	4.4686
TCGA-A8-A08O-01	Tumor	6.1991
TCGA-13-0720-01	Tumor	3.8886
TCGA-EM-A22M-01	Tumor	3.7356
TCGA-EM-A3FO-01	Tumor	4.5161
TCGA-V4-A9ES-01	Tumor	3.7083
TCGA-J4-A67K-01	Tumor	3.5694
TCGA-A3-3359-01	Tumor	3.9792
TCGA-HT-7482-01	Tumor	5.8372
TCGA-CV-6962-01	Tumor	4.5916
TCGA-EA-A50E-01	Tumor	3.5982
TCGA-21-1082-01	Tumor	3.836
TCGA-BG-A3PP-11	Normal	4.5583
TCGA-35-4123-01	Tumor	3.1829
TCGA-A2-A4RY-01	Tumor	5.2114
TCGA-QH-A6CW-01	Tumor	5.3875
TCGA-UF-A7JT-01	Tumor	4.1277
TCGA-DX-AB3A-01	Tumor	4.439
TCGA-AL-3466-01	Tumor	3.9118
TCGA-R5-A805-01	Tumor	3.6861
TCGA-A2-A0SY-01	Tumor	5.0396
TCGA-AC-A8OP-01	Tumor	5.5811
TCGA-AB-2820-03	Tumor	6.1322
TCGA-98-A53J-01	Tumor	4.7231
TCGA-VP-A87B-01	Tumor	4.2743
TCGA-EW-A1PA-01	Tumor	6.2334
TCGA-AO-A126-01	Tumor	4.8048
TCGA-EM-A4FF-01	Tumor	4.5324
TCGA-CJ-4878-01	Tumor	4.7077
TCGA-CH-5792-01	Tumor	5.0072
TCGA-DD-A11D-01	Tumor	4.1094
TCGA-DU-5870-02	Tumor	5.3302
TCGA-AO-A0J6-01	Tumor	5.2668
TCGA-DU-5870-01	Tumor	5.8063
TCGA-24-2033-01	Tumor	2.8701
TCGA-G4-6314-01	Tumor	5.07
TCGA-DD-AACK-01	Tumor	4.4894
TCGA-EW-A6SB-01	Tumor	3.3787
TCGA-D3-A3C8-06	Tumor	4.5602
TCGA-EM-A1YC-11	Normal	3.8857
TCGA-SJ-A6ZI-01	Tumor	5.1306
TCGA-EA-A556-01	Tumor	5.0229
TCGA-MJ-A68J-01	Tumor	4.225
TCGA-DD-A118-01	Tumor	4.3862
TCGA-VS-A9V3-01	Tumor	4.447
TCGA-AU-6004-01	Tumor	4.7022
TCGA-KD-A5QS-01	Tumor	4.3385
TCGA-BQ-7061-01	Tumor	4.3364
TCGA-UC-A7PG-06	Tumor	4.1061
TCGA-HC-7737-11	Normal	4.8866
TCGA-A5-A3LP-01	Tumor	4.3017
TCGA-25-1627-01	Tumor	3.644
TCGA-63-A5MJ-01	Tumor	4.2803
TCGA-50-5936-11	Normal	5.0148
TCGA-EW-A2FV-01	Tumor	5.3038
TCGA-V4-A9E8-01	Tumor	1.8201
TCGA-CR-7379-01	Tumor	4.6531
TCGA-TP-A8TV-01	Tumor	4.528
TCGA-AY-6386-01	Tumor	4.3177
TCGA-D7-A74A-01	Tumor	3.3938
TCGA-TM-A84S-01	Tumor	5.5018
TCGA-B0-4701-01	Tumor	4.6077
TCGA-33-4538-01	Tumor	4.3958
TCGA-26-5136-01	Tumor	5.7277
TCGA-GU-A42P-01	Tumor	4.9805
TCGA-AO-A03R-01	Tumor	4.5148
TCGA-G7-6796-01	Tumor	3.0842
TCGA-E9-A54X-01	Tumor	4.8585
TCGA-AO-A0JB-01	Tumor	2.3423
TCGA-2F-A9KP-01	Tumor	5.4793
TCGA-V4-A9F7-01	Tumor	3.6983
TCGA-AC-A3W5-01	Tumor	4.3674
TCGA-A6-5661-01	Tumor	3.76102
TCGA-DJ-A1QF-01	Tumor	5.166
TCGA-N8-A4PO-01	Tumor	5.0879
TCGA-KL-8338-01	Tumor	4.0515
TCGA-LN-A4A2-01	Tumor	4.7442
TCGA-AB-3007-03	Tumor	5.2765
TCGA-J4-A83N-01	Tumor	4.7793
TCGA-XM-A8R9-01	Tumor	4.5632
TCGA-WB-A80K-01	Tumor	5.4526
TCGA-CA-5797-01	Tumor	4.6781
TCGA-D3-A3C7-06	Tumor	4.0977
TCGA-AL-3467-01	Tumor	5.4512
TCGA-A7-A13G-01	Tumor	4.73461
TCGA-V4-A9EW-01	Tumor	3.2602
TCGA-14-1034-01	Tumor	5.4598
TCGA-EM-A4FQ-01	Tumor	3.8954
TCGA-AR-A1AS-01	Tumor	5.0054
TCGA-VS-A9UH-01	Tumor	3.7421
TCGA-B0-4691-01	Tumor	3.7017
TCGA-CN-A6V3-01	Tumor	4.9298
TCGA-G3-AAV7-01	Tumor	3.8481
TCGA-CU-A3QU-01	Tumor	5.7068
TCGA-ZB-A96H-01	Tumor	4.9402
TCGA-ER-A19D-06	Tumor	5.213
TCGA-C8-A1HJ-01	Tumor	4.391
TCGA-24-0966-01	Tumor	2.5263
TCGA-06-0184-01	Tumor	3.6623
TCGA-12-3652-01	Tumor	3.928
TCGA-56-8503-01	Tumor	4.1978
TCGA-HD-A6HZ-11	Normal	2.7868
TCGA-D8-A1Y1-01	Tumor	5.3169
TCGA-DA-A1HY-06	Tumor	5.7445
TCGA-UD-AAC1-01	Tumor	4.4149
TCGA-BR-8677-01	Tumor	4.6905
TCGA-BQ-5891-11	Normal	4.4575
TCGA-24-2026-01	Tumor	3.3506
TCGA-RY-A845-01	Tumor	5.5632
TCGA-CJ-5689-01	Tumor	4.5274
TCGA-DK-AA6Q-01	Tumor	4.8783
TCGA-DD-A4NI-01	Tumor	3.9431
TCGA-50-5932-11	Normal	5.0032
TCGA-EY-A1GP-01	Tumor	4.4006
TCGA-EJ-5515-01	Tumor	5.5392
TCGA-76-4927-01	Tumor	5.3212
TCGA-FG-8182-01	Tumor	5.8704
TCGA-UF-A7JC-01	Tumor	5.4473
TCGA-CN-5373-01	Tumor	4.7939
TCGA-14-0790-01	Tumor	5.1522
TCGA-E3-A3DZ-01	Tumor	5.288
TCGA-26-5132-01	Tumor	4.9519
TCGA-D6-6827-01	Tumor	4.9942
TCGA-A3-3363-01	Tumor	3.4291
TCGA-BH-A0DD-01	Tumor	5.479
TCGA-DZ-6133-11	Normal	4.3191
TCGA-X6-A8C4-01	Tumor	4.1692
TCGA-G9-6496-01	Tumor	4.1277
TCGA-CN-4725-01	Tumor	4.2556
TCGA-ZB-A96M-01	Tumor	5.2258
TCGA-JX-A3PZ-01	Tumor	4.166
TCGA-BP-4325-01	Tumor	4.4926
TCGA-DD-AADL-01	Tumor	4.6994
TCGA-BT-A20P-01	Tumor	4.3024
TCGA-FB-AAPZ-01	Tumor	4.4364
TCGA-98-A53A-01	Tumor	4.3541
TCGA-KL-8339-11	Normal	3.6486
TCGA-CZ-5985-01	Tumor	5.4654
TCGA-N9-A4Q4-01	Tumor	3.8905
TCGA-55-6969-01	Tumor	4.4595
TCGA-04-1331-01	Tumor	3.5349
TCGA-77-7138-11	Normal	4.9079
TCGA-W3-AA21-06	Tumor	3.3549
TCGA-RN-AAAQ-01	Tumor	4.3068
TCGA-V1-A8WV-01	Tumor	5.1465
TCGA-D7-6525-01	Tumor	3.9819
TCGA-91-8497-01	Tumor	4.5559
TCGA-A5-A7WJ-01	Tumor	5.4307
TCGA-ZF-A9RN-01	Tumor	4.4523
TCGA-NC-A5HL-01	Tumor	5.073
TCGA-C5-A1MP-01	Tumor	3.8002
TCGA-BR-A4J1-01	Tumor	3.9608
TCGA-CC-A5UD-01	Tumor	4.0109
TCGA-IN-A6RO-01	Tumor	4.7903
TCGA-B7-A5TK-01	Tumor	4.4067
TCGA-25-1628-01	Tumor	4.2721
TCGA-X6-A7WD-01	Tumor	4.2728
TCGA-56-8307-01	Tumor	5.6364
TCGA-A2-A0EN-01	Tumor	4.9865
TCGA-GV-A3QI-01	Tumor	5.0014
TCGA-W5-AA2H-01	Tumor	3.868
TCGA-DX-A6YX-01	Tumor	5.3042
TCGA-EE-A3J4-06	Tumor	4.852
TCGA-FB-AAPU-01	Tumor	4.8983
TCGA-VQ-A8PO-01	Tumor	4.706
TCGA-DD-AAE6-01	Tumor	3.5349
TCGA-J1-A4AH-01	Tumor	4.8798
TCGA-BR-8381-01	Tumor	4.1078
TCGA-A3-3316-01	Tumor	4.0064
TCGA-B0-5081-01	Tumor	3.831
TCGA-33-AASL-01	Tumor	4.579
TCGA-CW-5587-01	Tumor	5.0396
TCGA-CG-4301-01	Tumor	5.0691
TCGA-BA-5149-01	Tumor	4.8645
TCGA-FG-6688-01	Tumor	5.5632
TCGA-H9-7775-01	Tumor	5.2939
TCGA-E9-A1R2-01	Tumor	4.7448
TCGA-62-A470-01	Tumor	5.1211
TCGA-AB-3008-03	Tumor	4.8645
TCGA-E9-A1N4-11	Normal	5.618
TCGA-G9-6339-01	Tumor	4.8069
TCGA-A8-A08L-01	Tumor	4.6053
TCGA-A7-A3RF-01	Tumor	4.7154
TCGA-CZ-5470-11	Normal	4.7399
TCGA-AA-3712-11	Normal	4.1523
TCGA-53-A4EZ-01	Tumor	4.2119
TCGA-78-7162-01	Tumor	4.8064
TCGA-TQ-A7RP-01	Tumor	5.6832
TCGA-FD-A5BU-01	Tumor	4.5547
TCGA-68-8251-01	Tumor	4.7038
TCGA-ER-A19K-01	Tumor	4.7448
TCGA-HT-8113-01	Tumor	5.2544
TCGA-VQ-A8PP-01	Tumor	5.3629
TCGA-MQ-A4LC-01	Tumor	4.6352
TCGA-SN-A6IS-01	Tumor	3.9261
TCGA-76-4932-01	Tumor	5.2242
TCGA-A2-A0D4-01	Tumor	4.7312
TCGA-HT-7689-01	Tumor	5.8888
TCGA-EW-A1IW-01	Tumor	5.8761
TCGA-VQ-A94P-01	Tumor	5.3972
TCGA-CV-6003-01	Tumor	4.5958
TCGA-21-1081-01	Tumor	4.3667
TCGA-AO-A03M-01	Tumor	5.1384
TCGA-D7-6521-01	Tumor	3.2796
TCGA-3X-AAVB-01	Tumor	4.7291
TCGA-58-8391-01	Tumor	4.2243
TCGA-HF-A5NB-01	Tumor	4.5386
TCGA-B6-A0IQ-01	Tumor	4.7187
TCGA-GN-A267-06	Tumor	2.9984
TCGA-BH-A1EW-01	Tumor	5.917
TCGA-BH-A1FG-01	Tumor	4.7148
TCGA-AR-A0TS-01	Tumor	5.6233
TCGA-66-2754-01	Tumor	4.4417
TCGA-CJ-5686-01	Tumor	4.906
TCGA-A2-A0CM-01	Tumor	4.839
TCGA-FD-A3NA-01	Tumor	4.4457
TCGA-85-A4QQ-01	Tumor	3.7193
TCGA-13-0795-01	Tumor	2.1147
TCGA-L5-A43C-01	Tumor	4.3263
TCGA-A8-A06X-01	Tumor	4.8827
TCGA-KF-A41W-01	Tumor	4.8475
TCGA-EJ-7785-11	Normal	5.0558
TCGA-FG-7638-01	Tumor	5.6218
TCGA-QB-AA9O-06	Tumor	4.5136
TCGA-GR-7353-01	Tumor	3.551
TCGA-BH-A18S-11	Normal	5.284
TCGA-D8-A140-01	Tumor	5.9647
TCGA-44-2665-11	Normal	4.5217
TCGA-KB-A93J-01	Tumor	5.5856
TCGA-US-A77J-01	Tumor	4.437
TCGA-29-1763-01	Tumor	3.5621
TCGA-22-4601-01	Tumor	4.4777
TCGA-DU-7013-01	Tumor	5.8746
TCGA-ET-A40Q-01	Tumor	4.2736
TCGA-EB-A3Y6-01	Tumor	4.9084
TCGA-63-A5MB-01	Tumor	4.3285
TCGA-VN-A88Q-01	Tumor	5.6753
TCGA-OR-A5JP-01	Tumor	4.0419
TCGA-QF-A5YT-01	Tumor	4.1036
TCGA-BP-5001-01	Tumor	3.616
TCGA-A6-5662-01	Tumor	4.4797
TCGA-G9-6348-01	Tumor	4.926
TCGA-32-1970-01	Tumor	5.467
TCGA-E9-A1R6-01	Tumor	5.1883
TCGA-BP-4968-01	Tumor	3.9012
TCGA-DK-AA76-01	Tumor	4.366
TCGA-L5-A4OO-01	Tumor	4.8345
[truncated: 8,497 more rows]

## Sheet: Fig. 1D
USP47 expression	type	patient_ID
0.0562	Tumor	_1
0.0132	Normal	_1
0.0099	Tumor	_2
0.0048	Normal	_2
0.0241	Tumor	_3
0.01595	Normal	_3
0.0108	Tumor	_4
0.011	Normal	_4
0.01485	Tumor	_5
0.0105	Normal	_5
0.0059	Tumor	_6
0.0326	Normal	_6
0.0038	Tumor	_8
0.00745	Normal	_8
0.0138	Tumor	_9
0.0104	Normal	_9
0.00785	Tumor	_10
0.0035	Normal	_10
0.00835	Tumor	_11
0.00545	Normal	_11
0.02975	Tumor	_12
0.0182	Normal	_12
0.0239	Tumor	_14
0.0117	Normal	_14
0.01295	Tumor	_15
0.0066	Normal	_15
0.0127	Tumor	_16
0.021	Normal	_16
0.00525	Tumor	_17
0.0165	Normal	_17
0.011	Tumor	_18
0.00665	Normal	_18
0.0136	Tumor	_19
0.00775	Normal	_19
0.02095	Tumor	_20
0.0147	Normal	_20
0.01975	Tumor	_21
0.01675	Normal	_21
0.0123	Tumor	_23
0.0077	Normal	_23
0.06715	Tumor	_24
0.01005	Normal	_24
0.0067	Tumor	_25
0.00845	Normal	_25
0.025	Tumor	_26
0.00695	Normal	_26
0.0114	Tumor	_27
0.009	Normal	_27
0.02785	Tumor	_28
0.00815	Normal	_28
0.01135	Tumor	_29
0.00395	Normal	_29
0.0113	Tumor	_30
0.00915	Normal	_30
0.0116	Tumor	_31
0.00535	Normal	_31
0.01375	Tumor	_32
0.0018	Normal	_32
0.0178	Tumor	_33
0.0075	Normal	_33
0.02355	Tumor	_34
0.00675	Normal	_34
0.0073	Tumor	_35
0.0171	Normal	_35
0.00395	Tumor	_36
0.0242	Normal	_36
0.008	Tumor	_37
0.02495	Normal	_37
0.0536	Tumor	_38
0.0218	Normal	_38
0.0668	Tumor	_39
0.0144	Normal	_39
0.0376	Tumor	_40
0.0202	Normal	_40
0.0095	Tumor	_41
0.0214	Normal	_41
0.0518	Tumor	_42
0.0167	Normal	_42
0.0553	Tumor	_43
0.0142	Normal	_43
0.0203	Tumor	_44
0.0175	Normal	_44
0.046	Tumor	_45
0.0153	Normal	_45
0.0102	Tumor	_46
0.0104	Normal	_46
0.0735	Tumor	_47
0.0088	Normal	_47
0.0554	Tumor	_48
0.0233	Normal	_48
0.0561	Tumor	_49
0.0147	Normal	_49
0.0195	Tumor	_50
0.0101	Normal	_50
0.0315	Tumor	_51
0.0136	Normal	_51
0.0308	Tumor	_52
0.0235	Normal	_52
0.0469	Tumor	_53
0.0254	Normal	_53
0.0581	Tumor	_54
0.0143	Normal	_54
0.0234	Tumor	_55
0.0145	Normal	_55
0.0384	Tumor	_56
0.0086	Normal	_56
0.0219	Tumor	_57
0.014	Normal	_57
0.0358	Tumor	_58
0.0159	Normal	_58
0.0216	Tumor	_59
0.0076	Normal	_59
0.0146	Tumor	_60
0.0324	Normal	_60
0.0357	Tumor	_61
0.033	Normal	_61
0.0103	Tumor	_62
0.0072	Normal	_62
0.047	Tumor	_63
0.005	Normal	_63
0.032	Tumor	_64
0.019	Normal	_64
0.056	Tumor	_3B
0.018	Normal	_3B
0.018	Tumor	_4B
0.005	Normal	_4B
0.015	Tumor	_5B
0.003	Normal	_5B
0.072	Tumor	_6B
0.007	Normal	_6B
0.086	Tumor	_8B
0.007	Normal	_8B
0.01	Tumor	_9B
0.006	Normal	_9B
0.004	Tumor	_10B
0.009	Normal	_10B
0.014	Tumor	_11B
0.005	Normal	_11B
0.026	Tumor	_12B
0.008	Normal	_12B
0.023	Tumor	_13B
0.008	Normal	_13B
0.021	Tumor	_14B
0.006	Normal	_14B
0.003	Tumor	_15B
0.005	Normal	_15B
0.029	Tumor	_16B
0.001	Normal	_16B
0.019	Tumor	_17B
0.011	Normal	_17B
0.02	Tumor	_18B
0.003	Normal	_18B
0.008	Tumor	_19B
0.007	Normal	_19B
0.006	Tumor	_20B
0.003	Normal	_20B
0.022	Tumor	_21B
0.002	Normal	_21B
0.028	Tumor	_23B
0.008	Normal	_23B
0.02	Tumor	_24B
0.003	Normal	_24B
0.012	Tumor	_25B
0.028	Normal	_25B
0.013	Tumor	_26B
0.015	Normal	_26B
0.014	Tumor	_27B
0.006	Normal	_27B
0.009	Tumor	_28B
0.008	Normal	_28B
0.012	Tumor	_29B
0.02	Normal	_29B
0.011	Tumor	_30B
0.005	Normal	_30B
0.008	Tumor	_31B
0.007	Normal	_31B
0.032	Tumor	_32B
0.003	Normal	_32B
0.006	Tumor	_33B
0.008	Normal	_33B
0.056	Tumor	_34B
0.006	Normal	_34B

## Sheet: Fig.1F
ID	Tumor.Stage	USP47 expression
TCGA-3M-AB46-01	T2	0.7977
TCGA-3M-AB47-01	T3	0.2038
TCGA-B7-5816-01	T4	-1.0106
TCGA-B7-5818-01	T2	-2.1984
TCGA-B7-A5TI-01	T4	0.2736
TCGA-B7-A5TJ-01	T4	0.3177
TCGA-B7-A5TK-01	T4	0.4436
TCGA-B7-A5TN-01	T4	-0.0033
TCGA-BR-4187-01	NA	0.8654
TCGA-BR-4191-01	NA	-0.5335
TCGA-BR-4201-01	T2	0.8017
TCGA-BR-4253-01	T3	0.6036
TCGA-BR-4255-01	T3	0.8526
TCGA-BR-4256-01	NA	0.5439
TCGA-BR-4257-01	NA	0.5602
TCGA-BR-4267-01	T2	1.0862
TCGA-BR-4279-01	T2	0.0655
TCGA-BR-4280-01	T2	0.3715
TCGA-BR-4292-01	T1	0.2301
TCGA-BR-4294-01	T2	-1.5283
TCGA-BR-4357-01	T3	-0.186
TCGA-BR-4361-01	T4	0.8728
TCGA-BR-4362-01	NA	0.0324
TCGA-BR-4363-01	T3	1.0941
TCGA-BR-4366-01	NA	-0.3291
TCGA-BR-4367-01	NA	0.087
TCGA-BR-4368-01	T4	1.3927
TCGA-BR-4369-01	NA	1.3117
TCGA-BR-4370-01	NA	1.5368
TCGA-BR-4371-01	T2	0.4385
TCGA-BR-6452-01	T3	0.0426
TCGA-BR-6453-01	T2	-1.6015
TCGA-BR-6454-01	T3	-0.7709
TCGA-BR-6455-01	T3	2.5633
TCGA-BR-6456-01	T3	-0.081
TCGA-BR-6457-01	T3	-1.4376
TCGA-BR-6458-01	T3	-0.212
TCGA-BR-6563-01	T3	-0.1893
TCGA-BR-6564-01	T3	-0.9057
TCGA-BR-6565-01	T4	-0.4123
TCGA-BR-6566-01	T3	-0.8588
TCGA-BR-6705-01	T3	-1.1107
TCGA-BR-6706-01	T3	-0.8033
TCGA-BR-6707-01	T3	-0.4596
TCGA-BR-6709-01	T3	0.0619
TCGA-BR-6801-01	T3	-1.1417
TCGA-BR-6802-01	T3	-0.8008
TCGA-BR-6803-01	T3	-0.5492
TCGA-BR-6852-01	T3	-0.8173
TCGA-BR-7196-01	T3	0.3062
TCGA-BR-7197-01	T3	-0.1281
TCGA-BR-7703-01	T1	-0.3888
TCGA-BR-7704-01	T3	-0.2732
TCGA-BR-7707-01	T2	-0.9418
TCGA-BR-7715-01	T3	0.0222
TCGA-BR-7716-01	T3	-2.0104
TCGA-BR-7717-01	T4	-1.4415
TCGA-BR-7722-01	T3	-0.7651
TCGA-BR-7723-01	T3	-0.1451
TCGA-BR-7851-01	T4	-0.3503
TCGA-BR-7901-01	T3	-0.2716
TCGA-BR-7957-01	T3	0.2857
TCGA-BR-7958-01	T4	-1.3891
TCGA-BR-7959-01	T4	-0.1064
TCGA-BR-8058-01	T4	-0.0344
TCGA-BR-8059-01	T4	-0.2922
TCGA-BR-8060-01	T2	0.1325
TCGA-BR-8077-01	T4	-0.8815
TCGA-BR-8078-01	T4	-0.6514
TCGA-BR-8080-01	T4	0.2232
TCGA-BR-8081-01	T4	-0.9593
TCGA-BR-8284-01	T4	-0.2877
TCGA-BR-8286-01	T3	-1.6944
TCGA-BR-8289-01	T4	-0.2814
TCGA-BR-8291-01	T3	-0.3425
TCGA-BR-8295-01	T4	-0.9059
TCGA-BR-8296-01	T4	1.1462
TCGA-BR-8297-01	T4	0.3406
TCGA-BR-8361-01	T4	-1.0663
TCGA-BR-8362-01	T4	0.1143
TCGA-BR-8363-01	T2	-0.3946
TCGA-BR-8364-01	T4	0.6488
TCGA-BR-8365-01	T3	1.1857
TCGA-BR-8366-01	T3	-0.0111
TCGA-BR-8367-01	T3	0.9866
TCGA-BR-8368-01	T2	-0.4003
TCGA-BR-8369-01	T3	0.6025
TCGA-BR-8371-01	T3	1.0479
TCGA-BR-8372-01	T4	-1.8641
TCGA-BR-8373-01	T4	1.0031
TCGA-BR-8380-01	T4	0.7855
TCGA-BR-8381-01	T3	-0.1532
TCGA-BR-8382-01	T4	-0.6601
TCGA-BR-8384-01	T4	1.0437
TCGA-BR-8483-01	T3	-0.2192
TCGA-BR-8484-01	T4	0.2595
TCGA-BR-8485-01	T4	0.4115
TCGA-BR-8486-01	T1	-0.0597
TCGA-BR-8487-01	T3	-0.9931
TCGA-BR-8588-01	T4	-0.4972
TCGA-BR-8589-01	T4	-0.5691
TCGA-BR-8590-01	T4	0.432
TCGA-BR-8591-01	T4	0.0151
TCGA-BR-8592-01	T4	0.7555
TCGA-BR-8676-01	T3	0.5891
TCGA-BR-8677-01	T3	0.0436
TCGA-BR-8678-01	T2	1.2561
TCGA-BR-8679-01	T2	0.8874
TCGA-BR-8680-01	T4	0.1095
TCGA-BR-8682-01	T4	0.4673
TCGA-BR-8683-01	T4	0.6304
TCGA-BR-8686-01	T4	0.3011
TCGA-BR-8687-01	T4	-0.1557
TCGA-BR-8690-01	T3	0.0897
TCGA-BR-A44T-01	T3	0.4363
TCGA-BR-A44U-01	T3	-0.5102
TCGA-BR-A452-01	T4	0.2613
TCGA-BR-A453-01	T4	0.7795
TCGA-BR-A4CR-01	T4	-0.3245
TCGA-BR-A4CS-01	T4	6.6434
TCGA-BR-A4IU-01	T4	1.2273
TCGA-BR-A4IV-01	T4	1.9389
TCGA-BR-A4IY-01	T4	1.1731
TCGA-BR-A4IZ-01	T4	-0.1033
TCGA-BR-A4J1-01	T4	-0.8296
TCGA-BR-A4J2-01	T4	-0.2438
TCGA-BR-A4J4-01	T4	0.1649
TCGA-BR-A4J5-01	T4	0.6931
TCGA-BR-A4J6-01	T3	0.1648
TCGA-BR-A4J7-01	T4	0.4836
TCGA-BR-A4J8-01	T3	0.1983
TCGA-BR-A4J9-01	T3	2.1
TCGA-BR-A4PD-01	T4	-0.8956
TCGA-BR-A4PE-01	T2	-0.3235
TCGA-BR-A4PF-01	T4	1.9561
TCGA-BR-A4QI-01	T3	-0.7514
TCGA-BR-A4QL-01	T3	-0.4649
TCGA-BR-A4QM-01	T3	0.3478
TCGA-CD-5798-01	T3	-0.7488
TCGA-CD-5799-01	T2	-2.6072
TCGA-CD-5800-01	T3	-1.2903
TCGA-CD-5801-01	T3	-2.3438
TCGA-CD-5803-01	T3	-0.7402
TCGA-CD-5804-01	T3	-1.665
TCGA-CD-5813-01	T3	-2.4567
TCGA-CD-8524-01	T3	-0.6584
TCGA-CD-8525-01	T3	-1.5238
TCGA-CD-8526-01	T3	-0.0452
TCGA-CD-8527-01	T2	-0.9256
TCGA-CD-8528-01	T4	-0.6514
TCGA-CD-8529-01	T4	-0.9649
TCGA-CD-8530-01	T3	0.2437
TCGA-CD-8531-01	T3	0.7244
TCGA-CD-8532-01	T3	-0.2553
TCGA-CD-8533-01	T3	1.1739
TCGA-CD-8534-01	T3	0.3652
TCGA-CD-8535-01	T3	0.1518
TCGA-CD-8536-01	T3	-2.0717
TCGA-CD-A486-01	T3	-0.8665
TCGA-CD-A487-01	T3	0.3746
TCGA-CD-A489-01	T3	1.1908
TCGA-CD-A48A-01	T3	-0.3593
TCGA-CD-A48C-01	T3	0.3347
TCGA-CD-A4MG-01	T3	-0.7318
TCGA-CD-A4MH-01	T3	1.6708
TCGA-CD-A4MI-01	T3	0.8052
TCGA-CD-A4MJ-01	T2	-0.2928
TCGA-CG-4301-01	T4	1.8095
TCGA-CG-4304-01	T2	0.9269
TCGA-CG-4305-01	T2	0.5376
TCGA-CG-4306-01	T3	0.9434
TCGA-CG-4436-01	T2	0.0614
TCGA-CG-4437-01	T2	-1.958
TCGA-CG-4438-01	T4	1.0914
TCGA-CG-4440-01	T3	-0.2668
TCGA-CG-4441-01	T2	-0.27
TCGA-CG-4442-01	T2	1.6019
TCGA-CG-4443-01	T1	-0.8003
TCGA-CG-4444-01	T2	-0.4745
TCGA-CG-4449-01	T2	-0.4
TCGA-CG-4460-01	T4	-0.6279
TCGA-CG-4462-01	T3	0.6356
TCGA-CG-4465-01	T4	0.6646
TCGA-CG-4466-01	T2	0.1262
TCGA-CG-4469-01	T3	0.7454
TCGA-CG-4472-01	T4	0.3957
TCGA-CG-4474-01	T4	0.4153
TCGA-CG-4475-01	T3	0.4381
TCGA-CG-4476-01	T4	1.1642
TCGA-CG-4477-01	T2	0.1465
TCGA-CG-5716-01	T4	-0.559
TCGA-CG-5717-01	T2	0.2579
TCGA-CG-5718-01	T2	-1.8088
TCGA-CG-5719-01	T4	-1.1922
TCGA-CG-5720-01	T2	-1.7274
TCGA-CG-5721-01	T4	-0.9939
TCGA-CG-5722-01	T3	-0.8458
TCGA-CG-5723-01	T2	-1.5112
TCGA-CG-5724-01	T3	-2.9685
TCGA-CG-5725-01	T2	-2.0686
TCGA-CG-5726-01	T1	-1.6312
TCGA-CG-5732-01	T2	-1.7386
TCGA-CG-5734-01	T3	-1.8907
TCGA-D7-5577-01	T2	-1.663
TCGA-D7-5578-01	T3	-2.2541
TCGA-D7-6518-01	T2	-0.5932
TCGA-D7-6519-01	T2	-1.9541
TCGA-D7-6520-01	T2	1.4496
TCGA-D7-6521-01	T2	-1.1843
TCGA-D7-6522-01	T2	-1.8732
TCGA-D7-6524-01	T2	-0.4016
TCGA-D7-6525-01	T2	-0.745
TCGA-D7-6526-01	T3	0.1868
TCGA-D7-6527-01	T2	-2.038
TCGA-D7-6528-01	T2	-1.4071
TCGA-D7-6815-01	T2	-1.0991
TCGA-D7-6817-01	T2	0.7815
TCGA-D7-6818-01	T2	-1.9833
TCGA-D7-6820-01	T2	-1.7
TCGA-D7-6822-01	T2	-0.1705
TCGA-D7-8570-01	T3	-0.2589
TCGA-D7-8572-01	T2	-0.2885
TCGA-D7-8573-01	T3	0.2138
TCGA-D7-8574-01	T2	-0.0807
TCGA-D7-8575-01	T3	1.07
TCGA-D7-8576-01	T3	-0.1951
TCGA-D7-8578-01	T2	-0.225
TCGA-D7-8579-01	T2	0.5852
TCGA-D7-A4YT-01	T2	1.7665
TCGA-D7-A4YU-01	T3	0.4483
TCGA-D7-A4YV-01	T3	1.2107
TCGA-D7-A4YX-01	T3	-0.184
TCGA-D7-A4YY-01	T3	-0.2515
TCGA-D7-A4Z0-01	T2	-0.0046
TCGA-D7-A6EV-01	T2	-0.9351
TCGA-D7-A6EX-01	T3	-0.4138
TCGA-D7-A6EY-01	T3	0.057
TCGA-D7-A6EZ-01	T3	-0.4155
TCGA-D7-A6F0-01	T2	0.1159
TCGA-D7-A6F2-01	T2	0.1136
TCGA-D7-A747-01	T3	1.9549
TCGA-D7-A748-01	T4	-0.6633
TCGA-D7-A74A-01	T3	-0.8672
TCGA-EQ-8122-01	T3	-0.0599
TCGA-EQ-A4SO-01	T4	0.2143
TCGA-F1-6177-01	T1	-0.8145
TCGA-F1-6874-01	T2	0.2865
TCGA-F1-6875-01	T2	-0.9659
TCGA-F1-A448-01	T3	-0.7177
TCGA-F1-A72C-01	T3	-1.7633
TCGA-FP-7735-01	T2	-1.334
TCGA-FP-7829-01	T3	0.1117
TCGA-FP-7916-01	T4	0.5132
TCGA-FP-7998-01	T4	-0.307
TCGA-FP-8099-01	T3	1.231
TCGA-FP-8209-01	T2	1.3942
TCGA-FP-8210-01	T3	-0.0714
TCGA-FP-8211-01	T3	-2.4024
TCGA-FP-8631-01	T3	-0.0643
TCGA-FP-A4BE-01	T3	-0.2296
TCGA-FP-A4BF-01	T3	-0.4154
TCGA-FP-A8CX-01	T4	0.2774
TCGA-FP-A9TM-01	T1	0.4304
TCGA-HF-7131-01	T2	-0.3385
TCGA-HF-7132-01	T2	0.2151
TCGA-HF-7133-01	T2	-1.0748
TCGA-HF-7134-01	T1	-0.7389
TCGA-HF-7136-01	T3	0.5616
TCGA-HF-A5NB-01	T4	0.1271
TCGA-HJ-7597-01	T2	-0.4373
TCGA-HU-8238-01	T3	-0.6134
TCGA-HU-8243-01	T4	1.1726
TCGA-HU-8244-01	T1	-0.8381
TCGA-HU-8249-01	T3	-0.1107
TCGA-HU-8602-01	T4	-1.3602
TCGA-HU-8604-01	T3	-0.9561
TCGA-HU-8608-01	T4	-0.3641
TCGA-HU-8610-01	T1	-0.1048
TCGA-HU-A4G2-01	T3	0.8983
TCGA-HU-A4G3-01	T2	-0.4298
TCGA-HU-A4G6-01	T1	0.0138
TCGA-HU-A4G8-01	T3	0.2797
TCGA-HU-A4G9-01	T1	-0.4797
TCGA-HU-A4GC-01	T4	-0.4539
TCGA-HU-A4GD-01	T3	-0.229
TCGA-HU-A4GF-01	T3	-0.4635
TCGA-HU-A4GH-01	T1	0.0776
TCGA-HU-A4GJ-01	T4	0.1998
TCGA-HU-A4GN-01	T2	-0.3803
TCGA-HU-A4GP-01	T2	0.401
TCGA-HU-A4GQ-01	T4	0.6966
TCGA-HU-A4GT-01	T3	-0.2474
TCGA-HU-A4GU-01	T3	-0.1093
TCGA-HU-A4GX-01	T4	0.0343
TCGA-HU-A4GY-01	T4	0.5856
TCGA-HU-A4H0-01	T4	-0.7994
TCGA-HU-A4H2-01	T3	-0.4439
TCGA-HU-A4H3-01	T4	-0.5617
TCGA-HU-A4H4-01	T2	0.4054
TCGA-HU-A4H5-01	T2	-0.9278
TCGA-HU-A4H6-01	T3	0.138
TCGA-HU-A4H8-01	T1	0.4438
TCGA-HU-A4HB-01	T2	0.288
TCGA-HU-A4HD-01	T3	0.7322
TCGA-IN-7806-01	T3	0.5925
TCGA-IN-7808-01	T3	-0.7958
TCGA-IN-8462-01	T2	-0.4255
TCGA-IN-8663-01	T2	-0.9742
TCGA-IN-A6RI-01	T1	-1.8555
TCGA-IN-A6RJ-01	T1	0.2853
TCGA-IN-A6RL-01	T2	-0.4848
TCGA-IN-A6RN-01	T1	0.3816
TCGA-IN-A6RO-01	T1	0.7467
TCGA-IN-A6RR-01	T3	-0.9772
TCGA-IN-A6RS-01	T1	-0.6723
TCGA-IN-A7NR-01	T3	0.0107
TCGA-IN-A7NT-01	T3	0.0471
TCGA-IN-A7NU-01	T3	-0.9208
TCGA-IN-AB1V-01	T1	1.0185
TCGA-IN-AB1X-01	T3	0.9643
TCGA-IP-7968-01	T3	0.087
TCGA-KB-A6F7-01	T1	-0.2212
TCGA-KB-A93G-01	T2	0.9117
TCGA-KB-A93H-01	T3	0.093
TCGA-KB-A93J-01	T2	1.6733
TCGA-MX-A5UG-01	T3	1.0653
TCGA-MX-A5UJ-01	T3	-0.1217
TCGA-MX-A663-01	T3	0.3875
TCGA-MX-A666-01	T2	0.5173
TCGA-R5-A7O7-01	T3	-0.2578
TCGA-R5-A7ZE-01	T3	-1.2531
TCGA-R5-A7ZF-01	T4	-1.3038
TCGA-R5-A7ZI-01	T4	-0.841
TCGA-R5-A7ZR-01	T3	-0.3141
TCGA-R5-A805-01	T3	0.1054
TCGA-RD-A7BS-01	T3	-0.4763
TCGA-RD-A7BT-01	T3	-0.007
TCGA-RD-A7BW-01	T2	1.0367
TCGA-RD-A7C1-01	T2	-1.7266
TCGA-RD-A8MV-01	T3	-0.5174
TCGA-RD-A8MW-01	T3	-0.3565
TCGA-RD-A8N0-01	T3	1.2565
TCGA-RD-A8N1-01	T3	0.0831
TCGA-RD-A8N2-01	T2	3.2015
TCGA-RD-A8N4-01	T3	1.3648
TCGA-RD-A8N5-01	T3	0.1465
TCGA-RD-A8N6-01	T2	0.9125
TCGA-RD-A8N9-01	T2	0.5494
TCGA-RD-A8NB-01	T3	0.975
TCGA-SW-A7EA-01	T2	-0.8931
TCGA-SW-A7EB-01	T3	-0.7402
TCGA-VQ-A8DT-01	T3	-0.1254
TCGA-VQ-A8DU-01	T3	-0.0457
TCGA-VQ-A8DV-01	T2	0.1767
TCGA-VQ-A8DZ-01	T4	-0.3785
TCGA-VQ-A8E0-01	T3	0.1103
TCGA-VQ-A8E2-01	T3	1.5804
TCGA-VQ-A8E3-01	T3	0.612
TCGA-VQ-A8E7-01	T3	-0.5738
TCGA-VQ-A8P2-01	T4	-0.1449
TCGA-VQ-A8P3-01	T4	-0.3349
TCGA-VQ-A8P5-01	T3	0.9769
TCGA-VQ-A8P8-01	T4	0.7185
TCGA-VQ-A8PB-01	T3	1.5384
TCGA-VQ-A8PC-01	T3	1.2682
TCGA-VQ-A8PD-01	T4	0.7945
TCGA-VQ-A8PE-01	T3	0.1806
TCGA-VQ-A8PF-01	T3	0.5476
TCGA-VQ-A8PH-01	T3	0.9438
TCGA-VQ-A8PJ-01	T4	0.8076
TCGA-VQ-A8PK-01	T3	0.1583
TCGA-VQ-A8PM-01	T4	1.5401
TCGA-VQ-A8PO-01	T4	0.0529
TCGA-VQ-A8PP-01	T4	1.131
TCGA-VQ-A8PQ-01	T4	1.7542
TCGA-VQ-A8PU-01	T4	-0.1314
TCGA-VQ-A8PX-01	T1	1.5733
TCGA-VQ-A91A-01	T3	0.4413
TCGA-VQ-A91D-01	T4	-0.116
TCGA-VQ-A91E-01	T4	0.5015
TCGA-VQ-A91K-01	T3	0.1841
TCGA-VQ-A91N-01	T4	0.455
TCGA-VQ-A91Q-01	T3	0.8736
TCGA-VQ-A91S-01	T4	1.6658
TCGA-VQ-A91U-01	T3	0.602
TCGA-VQ-A91V-01	T3	1.0147
TCGA-VQ-A91W-01	T3	1.4646
TCGA-VQ-A91X-01	T3	2.2538
TCGA-VQ-A91Y-01	T4	1.168
TCGA-VQ-A91Z-01	T3	-0.7644
TCGA-VQ-A922-01	T4	0.6788
TCGA-VQ-A923-01	T3	1.246
TCGA-VQ-A924-01	T3	0.2638
TCGA-VQ-A925-01	T3	-0.1856
TCGA-VQ-A927-01	T3	1.2656
TCGA-VQ-A928-01	T3	-0.8835
TCGA-VQ-A92D-01	T2	0.2027
TCGA-VQ-A94O-01	T4	0.0503
TCGA-VQ-A94P-01	T4	2.3916
TCGA-VQ-A94R-01	T4	0.1084
TCGA-VQ-A94T-01	T3	0.541
TCGA-VQ-A94U-01	T4	-0.0455
TCGA-VQ-AA64-01	T3	0.2958
TCGA-VQ-AA68-01	T4	-1.1583
TCGA-VQ-AA69-01	T3	2.0247
TCGA-VQ-AA6A-01	T4	0.8255
TCGA-VQ-AA6B-01	T3	1.0538
TCGA-VQ-AA6D-01	T4	1.3636
TCGA-VQ-AA6F-01	T3	1.2843
TCGA-VQ-AA6G-01	T3	0.5905
TCGA-VQ-AA6I-01	T3	0.9276
TCGA-VQ-AA6J-01	T4	0.0962
TCGA-VQ-AA6K-01	T4	0.9336
TCGA-ZA-A8F6-01	T2	0.3985
TCGA-ZQ-A9CR-01	T4	0.5206

## Sheet: Fig.1G
ID	Lymph.Node.Stage	USP47 expression
TCGA-3M-AB46-01	N0	0.7977
TCGA-3M-AB47-01	N2	0.2038
TCGA-B7-5816-01	N0	-1.0106
TCGA-B7-5818-01	N0	-2.1984
TCGA-B7-A5TI-01	N3	0.2736
TCGA-B7-A5TJ-01	NA	0.3177
TCGA-B7-A5TK-01	NA	0.4436
TCGA-B7-A5TN-01	NA	-0.0033
TCGA-BR-4187-01	NA	0.8654
TCGA-BR-4191-01	N1	-0.5335
TCGA-BR-4201-01	NA	0.8017
TCGA-BR-4253-01	N1	0.6036
TCGA-BR-4255-01	N1	0.8526
TCGA-BR-4256-01	N1	0.5439
TCGA-BR-4257-01	NA	0.5602
TCGA-BR-4267-01	N0	1.0862
TCGA-BR-4279-01	N1	0.0655
TCGA-BR-4280-01	N1	0.3715
TCGA-BR-4292-01	NA	0.2301
TCGA-BR-4294-01	NA	-1.5283
TCGA-BR-4357-01	NA	-0.186
TCGA-BR-4361-01	N0	0.8728
TCGA-BR-4362-01	N1	0.0324
TCGA-BR-4363-01	NA	1.0941
TCGA-BR-4366-01	NA	-0.3291
TCGA-BR-4367-01	N1	0.087
TCGA-BR-4368-01	N2	1.3927
TCGA-BR-4369-01	NA	1.3117
TCGA-BR-4370-01	NA	1.5368
TCGA-BR-4371-01	NA	0.4385
TCGA-BR-6452-01	N0	0.0426
TCGA-BR-6453-01	N1	-1.6015
TCGA-BR-6454-01	N0	-0.7709
TCGA-BR-6455-01	N1	2.5633
TCGA-BR-6456-01	N1	-0.081
TCGA-BR-6457-01	N0	-1.4376
TCGA-BR-6458-01	N1	-0.212
TCGA-BR-6563-01	N1	-0.1893
TCGA-BR-6564-01	N2	-0.9057
TCGA-BR-6565-01	N0	-0.4123
TCGA-BR-6566-01	N0	-0.8588
TCGA-BR-6705-01	N3	-1.1107
TCGA-BR-6706-01	N1	-0.8033
TCGA-BR-6707-01	N0	-0.4596
TCGA-BR-6709-01	N3	0.0619
TCGA-BR-6801-01	N0	-1.1417
TCGA-BR-6802-01	N2	-0.8008
TCGA-BR-6803-01	N0	-0.5492
TCGA-BR-6852-01	N0	-0.8173
TCGA-BR-7196-01	N3	0.3062
TCGA-BR-7197-01	N0	-0.1281
TCGA-BR-7703-01	N0	-0.3888
TCGA-BR-7704-01	N0	-0.2732
TCGA-BR-7707-01	N0	-0.9418
TCGA-BR-7715-01	N0	0.0222
TCGA-BR-7716-01	N1	-2.0104
TCGA-BR-7717-01	N1	-1.4415
TCGA-BR-7722-01	N1	-0.7651
TCGA-BR-7723-01	N3	-0.1451
TCGA-BR-7851-01	N0	-0.3503
TCGA-BR-7901-01	N1	-0.2716
TCGA-BR-7957-01	N3	0.2857
TCGA-BR-7958-01	N0	-1.3891
TCGA-BR-7959-01	N1	-0.1064
TCGA-BR-8058-01	N2	-0.0344
TCGA-BR-8059-01	N1	-0.2922
TCGA-BR-8060-01	N2	0.1325
TCGA-BR-8077-01	N1	-0.8815
TCGA-BR-8078-01	N0	-0.6514
TCGA-BR-8080-01	N3	0.2232
TCGA-BR-8081-01	N0	-0.9593
TCGA-BR-8284-01	N3	-0.2877
TCGA-BR-8286-01	N0	-1.6944
TCGA-BR-8289-01	N3	-0.2814
TCGA-BR-8291-01	N1	-0.3425
TCGA-BR-8295-01	N0	-0.9059
TCGA-BR-8296-01	N2	1.1462
TCGA-BR-8297-01	N3	0.3406
TCGA-BR-8361-01	N2	-1.0663
TCGA-BR-8362-01	N3	0.1143
TCGA-BR-8363-01	N0	-0.3946
TCGA-BR-8364-01	N2	0.6488
TCGA-BR-8365-01	N0	1.1857
TCGA-BR-8366-01	N0	-0.0111
TCGA-BR-8367-01	N3	0.9866
TCGA-BR-8368-01	N0	-0.4003
TCGA-BR-8369-01	N3	0.6025
TCGA-BR-8371-01	N3	1.0479
TCGA-BR-8372-01	N3	-1.8641
TCGA-BR-8373-01	N1	1.0031
TCGA-BR-8380-01	N3	0.7855
TCGA-BR-8381-01	N1	-0.1532
TCGA-BR-8382-01	N3	-0.6601
TCGA-BR-8384-01	N2	1.0437
TCGA-BR-8483-01	N2	-0.2192
TCGA-BR-8484-01	N1	0.2595
TCGA-BR-8485-01	N3	0.4115
TCGA-BR-8486-01	N0	-0.0597
TCGA-BR-8487-01	N0	-0.9931
TCGA-BR-8588-01	N0	-0.4972
TCGA-BR-8589-01	N1	-0.5691
TCGA-BR-8590-01	N2	0.432
TCGA-BR-8591-01	N3	0.0151
TCGA-BR-8592-01	N1	0.7555
TCGA-BR-8676-01	N3	0.5891
TCGA-BR-8677-01	N3	0.0436
TCGA-BR-8678-01	N0	1.2561
TCGA-BR-8679-01	N0	0.8874
TCGA-BR-8680-01	N2	0.1095
TCGA-BR-8682-01	N0	0.4673
TCGA-BR-8683-01	N2	0.6304
TCGA-BR-8686-01	N1	0.3011
TCGA-BR-8687-01	N2	-0.1557
TCGA-BR-8690-01	N3	0.0897
TCGA-BR-A44T-01	N0	0.4363
TCGA-BR-A44U-01	N3	-0.5102
TCGA-BR-A452-01	N1	0.2613
TCGA-BR-A453-01	N3	0.7795
TCGA-BR-A4CR-01	N3	-0.3245
TCGA-BR-A4CS-01	N3	6.6434
TCGA-BR-A4IU-01	N1	1.2273
TCGA-BR-A4IV-01	N2	1.9389
TCGA-BR-A4IY-01	N0	1.1731
TCGA-BR-A4IZ-01	N2	-0.1033
TCGA-BR-A4J1-01	N1	-0.8296
TCGA-BR-A4J2-01	N0	-0.2438
TCGA-BR-A4J4-01	N2	0.1649
TCGA-BR-A4J5-01	N1	0.6931
TCGA-BR-A4J6-01	N0	0.1648
TCGA-BR-A4J7-01	NA	0.4836
TCGA-BR-A4J8-01	N3	0.1983
TCGA-BR-A4J9-01	N0	2.1
TCGA-BR-A4PD-01	N0	-0.8956
TCGA-BR-A4PE-01	N0	-0.3235
TCGA-BR-A4PF-01	N2	1.9561
TCGA-BR-A4QI-01	N0	-0.7514
TCGA-BR-A4QL-01	N3	-0.4649
TCGA-BR-A4QM-01	N2	0.3478
TCGA-CD-5798-01	N0	-0.7488
TCGA-CD-5799-01	N1	-2.6072
TCGA-CD-5800-01	N0	-1.2903
TCGA-CD-5801-01	N1	-2.3438
TCGA-CD-5803-01	N0	-0.7402
TCGA-CD-5804-01	N1	-1.665
TCGA-CD-5813-01	N0	-2.4567
TCGA-CD-8524-01	N0	-0.6584
TCGA-CD-8525-01	N1	-1.5238
TCGA-CD-8526-01	N1	-0.0452
TCGA-CD-8527-01	N1	-0.9256
TCGA-CD-8528-01	N0	-0.6514
TCGA-CD-8529-01	N0	-0.9649
TCGA-CD-8530-01	N0	0.2437
TCGA-CD-8531-01	N1	0.7244
TCGA-CD-8532-01	N0	-0.2553
TCGA-CD-8533-01	N0	1.1739
TCGA-CD-8534-01	N0	0.3652
TCGA-CD-8535-01	N1	0.1518
TCGA-CD-8536-01	N0	-2.0717
TCGA-CD-A486-01	N0	-0.8665
TCGA-CD-A487-01	N1	0.3746
TCGA-CD-A489-01	N0	1.1908
TCGA-CD-A48A-01	N0	-0.3593
TCGA-CD-A48C-01	N1	0.3347
TCGA-CD-A4MG-01	N0	-0.7318
TCGA-CD-A4MH-01	N0	1.6708
TCGA-CD-A4MI-01	N1	0.8052
TCGA-CD-A4MJ-01	N0	-0.2928
TCGA-CG-4301-01	N1	1.8095
TCGA-CG-4304-01	N0	0.9269
TCGA-CG-4305-01	N1	0.5376
TCGA-CG-4306-01	N2	0.9434
TCGA-CG-4436-01	N0	0.0614
TCGA-CG-4437-01	N1	-1.958
TCGA-CG-4438-01	N2	1.0914
TCGA-CG-4440-01	N3	-0.2668
TCGA-CG-4441-01	N2	-0.27
TCGA-CG-4442-01	N0	1.6019
TCGA-CG-4443-01	N0	-0.8003
TCGA-CG-4444-01	N2	-0.4745
TCGA-CG-4449-01	N1	-0.4
TCGA-CG-4460-01	N1	-0.6279
TCGA-CG-4462-01	N3	0.6356
TCGA-CG-4465-01	N3	0.6646
TCGA-CG-4466-01	N0	0.1262
TCGA-CG-4469-01	N3	0.7454
TCGA-CG-4472-01	N1	0.3957
TCGA-CG-4474-01	N2	0.4153
TCGA-CG-4475-01	N1	0.4381
TCGA-CG-4476-01	N3	1.1642
TCGA-CG-4477-01	N0	0.1465
TCGA-CG-5716-01	N2	-0.559
TCGA-CG-5717-01	N1	0.2579
TCGA-CG-5718-01	N1	-1.8088
TCGA-CG-5719-01	N0	-1.1922
TCGA-CG-5720-01	N0	-1.7274
TCGA-CG-5721-01	N1	-0.9939
TCGA-CG-5722-01	N2	-0.8458
TCGA-CG-5723-01	N1	-1.5112
TCGA-CG-5724-01	N3	-2.9685
TCGA-CG-5725-01	N0	-2.0686
TCGA-CG-5726-01	N0	-1.6312
TCGA-CG-5732-01	N3	-1.7386
TCGA-CG-5734-01	N1	-1.8907
TCGA-D7-5577-01	N3	-1.663
TCGA-D7-5578-01	N2	-2.2541
TCGA-D7-6518-01	N3	-0.5932
TCGA-D7-6519-01	N1	-1.9541
TCGA-D7-6520-01	N2	1.4496
TCGA-D7-6521-01	N2	-1.1843
TCGA-D7-6522-01	N0	-1.8732
TCGA-D7-6524-01	N1	-0.4016
TCGA-D7-6525-01	N2	-0.745
TCGA-D7-6526-01	N2	0.1868
TCGA-D7-6527-01	N1	-2.038
TCGA-D7-6528-01	N0	-1.4071
TCGA-D7-6815-01	N2	-1.0991
TCGA-D7-6817-01	N3	0.7815
TCGA-D7-6818-01	N3	-1.9833
TCGA-D7-6820-01	N1	-1.7
TCGA-D7-6822-01	N0	-0.1705
TCGA-D7-8570-01	N3	-0.2589
TCGA-D7-8572-01	N2	-0.2885
TCGA-D7-8573-01	N0	0.2138
TCGA-D7-8574-01	N3	-0.0807
TCGA-D7-8575-01	N2	1.07
TCGA-D7-8576-01	N3	-0.1951
TCGA-D7-8578-01	N0	-0.225
TCGA-D7-8579-01	N2	0.5852
TCGA-D7-A4YT-01	N3	1.7665
TCGA-D7-A4YU-01	N3	0.4483
TCGA-D7-A4YV-01	N1	1.2107
TCGA-D7-A4YX-01	N1	-0.184
TCGA-D7-A4YY-01	N3	-0.2515
TCGA-D7-A4Z0-01	N2	-0.0046
TCGA-D7-A6EV-01	N2	-0.9351
TCGA-D7-A6EX-01	N2	-0.4138
TCGA-D7-A6EY-01	N3	0.057
TCGA-D7-A6EZ-01	N2	-0.4155
TCGA-D7-A6F0-01	N0	0.1159
TCGA-D7-A6F2-01	N0	0.1136
TCGA-D7-A747-01	N1	1.9549
TCGA-D7-A748-01	N3	-0.6633
TCGA-D7-A74A-01	N2	-0.8672
TCGA-EQ-8122-01	N1	-0.0599
TCGA-EQ-A4SO-01	N1	0.2143
TCGA-F1-6177-01	N1	-0.8145
TCGA-F1-6874-01	N0	0.2865
TCGA-F1-6875-01	N0	-0.9659
TCGA-F1-A448-01	N3	-0.7177
TCGA-F1-A72C-01	N0	-1.7633
TCGA-FP-7735-01	N0	-1.334
TCGA-FP-7829-01	N1	0.1117
TCGA-FP-7916-01	N3	0.5132
TCGA-FP-7998-01	N3	-0.307
TCGA-FP-8099-01	N0	1.231
TCGA-FP-8209-01	N0	1.3942
TCGA-FP-8210-01	N1	-0.0714
TCGA-FP-8211-01	N1	-2.4024
TCGA-FP-8631-01	N2	-0.0643
TCGA-FP-A4BE-01	N0	-0.2296
TCGA-FP-A4BF-01	N2	-0.4154
TCGA-FP-A8CX-01	N3	0.2774
TCGA-FP-A9TM-01	N1	0.4304
TCGA-HF-7131-01	N0	-0.3385
TCGA-HF-7132-01	N1	0.2151
TCGA-HF-7133-01	N3	-1.0748
TCGA-HF-7134-01	N0	-0.7389
TCGA-HF-7136-01	N1	0.5616
TCGA-HF-A5NB-01	N3	0.1271
TCGA-HJ-7597-01	N0	-0.4373
TCGA-HU-8238-01	NA	-0.6134
TCGA-HU-8243-01	N3	1.1726
TCGA-HU-8244-01	N0	-0.8381
TCGA-HU-8249-01	N2	-0.1107
TCGA-HU-8602-01	N0	-1.3602
TCGA-HU-8604-01	N0	-0.9561
TCGA-HU-8608-01	N2	-0.3641
TCGA-HU-8610-01	N0	-0.1048
TCGA-HU-A4G2-01	N1	0.8983
TCGA-HU-A4G3-01	N2	-0.4298
TCGA-HU-A4G6-01	N0	0.0138
TCGA-HU-A4G8-01	N1	0.2797
TCGA-HU-A4G9-01	N0	-0.4797
TCGA-HU-A4GC-01	N2	-0.4539
TCGA-HU-A4GD-01	N1	-0.229
TCGA-HU-A4GF-01	N0	-0.4635
TCGA-HU-A4GH-01	N0	0.0776
TCGA-HU-A4GJ-01	N3	0.1998
TCGA-HU-A4GN-01	N1	-0.3803
TCGA-HU-A4GP-01	N1	0.401
TCGA-HU-A4GQ-01	N2	0.6966
TCGA-HU-A4GT-01	N0	-0.2474
TCGA-HU-A4GU-01	N1	-0.1093
TCGA-HU-A4GX-01	N2	0.0343
TCGA-HU-A4GY-01	N1	0.5856
TCGA-HU-A4H0-01	N3	-0.7994
TCGA-HU-A4H2-01	N3	-0.4439
TCGA-HU-A4H3-01	N3	-0.5617
TCGA-HU-A4H4-01	N2	0.4054
TCGA-HU-A4H5-01	N0	-0.9278
TCGA-HU-A4H6-01	N2	0.138
TCGA-HU-A4H8-01	N1	0.4438
TCGA-HU-A4HB-01	N2	0.288
TCGA-HU-A4HD-01	N2	0.7322
TCGA-IN-7806-01	N1	0.5925
TCGA-IN-7808-01	N3	-0.7958
TCGA-IN-8462-01	N1	-0.4255
TCGA-IN-8663-01	N2	-0.9742
TCGA-IN-A6RI-01	N0	-1.8555
TCGA-IN-A6RJ-01	N0	0.2853
TCGA-IN-A6RL-01	N1	-0.4848
TCGA-IN-A6RN-01	N2	0.3816
TCGA-IN-A6RO-01	N0	0.7467
TCGA-IN-A6RR-01	N1	-0.9772
TCGA-IN-A6RS-01	N0	-0.6723
TCGA-IN-A7NR-01	N3	0.0107
TCGA-IN-A7NT-01	N1	0.0471
TCGA-IN-A7NU-01	N3	-0.9208
TCGA-IN-AB1V-01	N0	1.0185
TCGA-IN-AB1X-01	N0	0.9643
TCGA-IP-7968-01	N2	0.087
TCGA-KB-A6F7-01	N1	-0.2212
TCGA-KB-A93G-01	N0	0.9117
TCGA-KB-A93H-01	N1	0.093
TCGA-KB-A93J-01	N1	1.6733
TCGA-MX-A5UG-01	N1	1.0653
TCGA-MX-A5UJ-01	N2	-0.1217
TCGA-MX-A663-01	N0	0.3875
TCGA-MX-A666-01	NA	0.5173
TCGA-R5-A7O7-01	N1	-0.2578
TCGA-R5-A7ZE-01	N2	-1.2531
TCGA-R5-A7ZF-01	N1	-1.3038
TCGA-R5-A7ZI-01	N1	-0.841
TCGA-R5-A7ZR-01	NA	-0.3141
TCGA-R5-A805-01	N2	0.1054
TCGA-RD-A7BS-01	N1	-0.4763
TCGA-RD-A7BT-01	N3	-0.007
TCGA-RD-A7BW-01	N0	1.0367
TCGA-RD-A7C1-01	N0	-1.7266
TCGA-RD-A8MV-01	N2	-0.5174
TCGA-RD-A8MW-01	N2	-0.3565
TCGA-RD-A8N0-01	N2	1.2565
TCGA-RD-A8N1-01	N2	0.0831
TCGA-RD-A8N2-01	N0	3.2015
TCGA-RD-A8N4-01	N1	1.3648
TCGA-RD-A8N5-01	N1	0.1465
TCGA-RD-A8N6-01	N2	0.9125
TCGA-RD-A8N9-01	N1	0.5494
TCGA-RD-A8NB-01	N1	0.975
TCGA-SW-A7EA-01	N0	-0.8931
TCGA-SW-A7EB-01	N2	-0.7402
TCGA-VQ-A8DT-01	N3	-0.1254
TCGA-VQ-A8DU-01	N2	-0.0457
TCGA-VQ-A8DV-01	N0	0.1767
TCGA-VQ-A8DZ-01	N3	-0.3785
TCGA-VQ-A8E0-01	N2	0.1103
TCGA-VQ-A8E2-01	N2	1.5804
TCGA-VQ-A8E3-01	N0	0.612
TCGA-VQ-A8E7-01	N1	-0.5738
TCGA-VQ-A8P2-01	N1	-0.1449
TCGA-VQ-A8P3-01	N1	-0.3349
TCGA-VQ-A8P5-01	N0	0.9769
TCGA-VQ-A8P8-01	N0	0.7185
TCGA-VQ-A8PB-01	N0	1.5384
TCGA-VQ-A8PC-01	N1	1.2682
TCGA-VQ-A8PD-01	N3	0.7945
TCGA-VQ-A8PE-01	N3	0.1806
TCGA-VQ-A8PF-01	N3	0.5476
TCGA-VQ-A8PH-01	N3	0.9438
TCGA-VQ-A8PJ-01	N2	0.8076
TCGA-VQ-A8PK-01	N3	0.1583
TCGA-VQ-A8PM-01	N3	1.5401
TCGA-VQ-A8PO-01	N0	0.0529
TCGA-VQ-A8PP-01	N1	1.131
TCGA-VQ-A8PQ-01	N1	1.7542
TCGA-VQ-A8PU-01	N1	-0.1314
TCGA-VQ-A8PX-01	N0	1.5733
TCGA-VQ-A91A-01	N3	0.4413
TCGA-VQ-A91D-01	N2	-0.116
TCGA-VQ-A91E-01	N0	0.5015
TCGA-VQ-A91K-01	N1	0.1841
TCGA-VQ-A91N-01	N3	0.455
TCGA-VQ-A91Q-01	N3	0.8736
TCGA-VQ-A91S-01	N1	1.6658
TCGA-VQ-A91U-01	N1	0.602
TCGA-VQ-A91V-01	N2	1.0147
TCGA-VQ-A91W-01	N1	1.4646
TCGA-VQ-A91X-01	N2	2.2538
TCGA-VQ-A91Y-01	N3	1.168
TCGA-VQ-A91Z-01	N1	-0.7644
TCGA-VQ-A922-01	N1	0.6788
TCGA-VQ-A923-01	N1	1.246
TCGA-VQ-A924-01	N0	0.2638
TCGA-VQ-A925-01	N2	-0.1856
TCGA-VQ-A927-01	N3	1.2656
TCGA-VQ-A928-01	N3	-0.8835
TCGA-VQ-A92D-01	N0	0.2027
TCGA-VQ-A94O-01	N3	0.0503
TCGA-VQ-A94P-01	NA	2.3916
TCGA-VQ-A94R-01	N2	0.1084
TCGA-VQ-A94T-01	N2	0.541
TCGA-VQ-A94U-01	N0	-0.0455
TCGA-VQ-AA64-01	N2	0.2958
TCGA-VQ-AA68-01	N3	-1.1583
TCGA-VQ-AA69-01	N2	2.0247
TCGA-VQ-AA6A-01	N3	0.8255
TCGA-VQ-AA6B-01	N2	1.0538
TCGA-VQ-AA6D-01	N1	1.3636
TCGA-VQ-AA6F-01	N1	1.2843
TCGA-VQ-AA6G-01	N0	0.5905
TCGA-VQ-AA6I-01	N3	0.9276
TCGA-VQ-AA6J-01	N2	0.0962
TCGA-VQ-AA6K-01	N3	0.9336
TCGA-ZA-A8F6-01	N0	0.3985
TCGA-ZQ-A9CR-01	N3	0.5206

## Sheet: Fig. 1H
ID	Neoplasm.Disease.Stage	USP47 expression
TCGA-3M-AB46-01	Stage I	0.7977
TCGA-3M-AB47-01	Stage III	0.2038
TCGA-B7-5816-01	Stage II	-1.0106
TCGA-B7-5818-01	Stage I	-2.1984
TCGA-B7-A5TI-01	Stage III	0.2736
TCGA-B7-A5TJ-01	Stage II	0.3177
TCGA-B7-A5TK-01	Stage III	0.4436
TCGA-B7-A5TN-01	Stage II	-0.0033
TCGA-BR-4187-01	NA	0.8654
TCGA-BR-4191-01	NA	-0.5335
TCGA-BR-4201-01	NA	0.8017
TCGA-BR-4253-01	Stage III	0.6036
TCGA-BR-4255-01	Stage III	0.8526
TCGA-BR-4256-01	NA	0.5439
TCGA-BR-4257-01	NA	0.5602
TCGA-BR-4267-01	Stage I	1.0862
TCGA-BR-4279-01	Stage II	0.0655
TCGA-BR-4280-01	Stage III	0.3715
TCGA-BR-4292-01	NA	0.2301
TCGA-BR-4294-01	NA	-1.5283
TCGA-BR-4357-01	NA	-0.186
TCGA-BR-4361-01	Stage III	0.8728
TCGA-BR-4362-01	NA	0.0324
TCGA-BR-4363-01	NA	1.0941
TCGA-BR-4366-01	NA	-0.3291
TCGA-BR-4367-01	NA	0.087
TCGA-BR-4368-01	Stage IV	1.3927
TCGA-BR-4369-01	NA	1.3117
TCGA-BR-4370-01	NA	1.5368
TCGA-BR-4371-01	NA	0.4385
TCGA-BR-6452-01	Stage II	0.0426
TCGA-BR-6453-01	Stage II	-1.6015
TCGA-BR-6454-01	Stage II	-0.7709
TCGA-BR-6455-01	Stage II	2.5633
TCGA-BR-6456-01	Stage II	-0.081
TCGA-BR-6457-01	Stage II	-1.4376
TCGA-BR-6458-01	Stage II	-0.212
TCGA-BR-6563-01	Stage II	-0.1893
TCGA-BR-6564-01	Stage III	-0.9057
TCGA-BR-6565-01	Stage II	-0.4123
TCGA-BR-6566-01	Stage II	-0.8588
TCGA-BR-6705-01	Stage III	-1.1107
TCGA-BR-6706-01	Stage III	-0.8033
TCGA-BR-6707-01	Stage II	-0.4596
TCGA-BR-6709-01	Stage III	0.0619
TCGA-BR-6801-01	Stage II	-1.1417
TCGA-BR-6802-01	Stage III	-0.8008
TCGA-BR-6803-01	Stage II	-0.5492
TCGA-BR-6852-01	Stage II	-0.8173
TCGA-BR-7196-01	Stage IV	0.3062
TCGA-BR-7197-01	Stage II	-0.1281
TCGA-BR-7703-01	Stage I	-0.3888
TCGA-BR-7704-01	Stage II	-0.2732
TCGA-BR-7707-01	Stage I	-0.9418
TCGA-BR-7715-01	Stage II	0.0222
TCGA-BR-7716-01	Stage II	-2.0104
TCGA-BR-7717-01	Stage IV	-1.4415
TCGA-BR-7722-01	Stage II	-0.7651
TCGA-BR-7723-01	Stage III	-0.1451
TCGA-BR-7851-01	Stage II	-0.3503
TCGA-BR-7901-01	Stage II	-0.2716
TCGA-BR-7957-01	Stage IV	0.2857
TCGA-BR-7958-01	Stage III	-1.3891
TCGA-BR-7959-01	Stage III	-0.1064
TCGA-BR-8058-01	Stage III	-0.0344
TCGA-BR-8059-01	Stage III	-0.2922
TCGA-BR-8060-01	Stage II	0.1325
TCGA-BR-8077-01	Stage III	-0.8815
TCGA-BR-8078-01	Stage II	-0.6514
TCGA-BR-8080-01	Stage III	0.2232
TCGA-BR-8081-01	Stage II	-0.9593
TCGA-BR-8284-01	Stage III	-0.2877
TCGA-BR-8286-01	Stage II	-1.6944
TCGA-BR-8289-01	Stage IV	-0.2814
TCGA-BR-8291-01	Stage II	-0.3425
TCGA-BR-8295-01	Stage II	-0.9059
TCGA-BR-8296-01	Stage III	1.1462
TCGA-BR-8297-01	Stage III	0.3406
TCGA-BR-8361-01	Stage III	-1.0663
TCGA-BR-8362-01	Stage III	0.1143
TCGA-BR-8363-01	Stage I	-0.3946
TCGA-BR-8364-01	Stage III	0.6488
TCGA-BR-8365-01	Stage II	1.1857
TCGA-BR-8366-01	Stage II	-0.0111
TCGA-BR-8367-01	Stage III	0.9866
TCGA-BR-8368-01	Stage I	-0.4003
TCGA-BR-8369-01	Stage III	0.6025
TCGA-BR-8371-01	Stage III	1.0479
TCGA-BR-8372-01	Stage III	-1.8641
TCGA-BR-8373-01	Stage III	1.0031
TCGA-BR-8380-01	Stage III	0.7855
TCGA-BR-8381-01	Stage II	-0.1532
TCGA-BR-8382-01	Stage III	-0.6601
TCGA-BR-8384-01	Stage III	1.0437
TCGA-BR-8483-01	Stage III	-0.2192
TCGA-BR-8484-01	Stage III	0.2595
TCGA-BR-8485-01	Stage III	0.4115
TCGA-BR-8486-01	Stage I	-0.0597
TCGA-BR-8487-01	Stage II	-0.9931
TCGA-BR-8588-01	Stage II	-0.4972
TCGA-BR-8589-01	Stage III	-0.5691
TCGA-BR-8590-01	Stage III	0.432
TCGA-BR-8591-01	Stage III	0.0151
TCGA-BR-8592-01	Stage III	0.7555
TCGA-BR-8676-01	Stage III	0.5891
TCGA-BR-8677-01	Stage III	0.0436
TCGA-BR-8678-01	Stage I	1.2561
TCGA-BR-8679-01	Stage I	0.8874
TCGA-BR-8680-01	Stage IV	0.1095
TCGA-BR-8682-01	Stage II	0.4673
TCGA-BR-8683-01	Stage III	0.6304
TCGA-BR-8686-01	Stage III	0.3011
TCGA-BR-8687-01	Stage III	-0.1557
TCGA-BR-8690-01	Stage III	0.0897
TCGA-BR-A44T-01	Stage II	0.4363
TCGA-BR-A44U-01	Stage III	-0.5102
TCGA-BR-A452-01	Stage III	0.2613
TCGA-BR-A453-01	Stage IV	0.7795
TCGA-BR-A4CR-01	Stage III	-0.3245
TCGA-BR-A4CS-01	Stage III	6.6434
TCGA-BR-A4IU-01	Stage III	1.2273
TCGA-BR-A4IV-01	Stage III	1.9389
TCGA-BR-A4IY-01	Stage II	1.1731
TCGA-BR-A4IZ-01	Stage III	-0.1033
TCGA-BR-A4J1-01	Stage III	-0.8296
TCGA-BR-A4J2-01	Stage II	-0.2438
TCGA-BR-A4J4-01	Stage III	0.1649
TCGA-BR-A4J5-01	Stage III	0.6931
TCGA-BR-A4J6-01	Stage II	0.1648
TCGA-BR-A4J7-01	Stage II	0.4836
TCGA-BR-A4J8-01	Stage III	0.1983
TCGA-BR-A4J9-01	Stage II	2.1
TCGA-BR-A4PD-01	Stage II	-0.8956
TCGA-BR-A4PE-01	Stage I	-0.3235
TCGA-BR-A4PF-01	Stage III	1.9561
TCGA-BR-A4QI-01	Stage II	-0.7514
TCGA-BR-A4QL-01	Stage III	-0.4649
TCGA-BR-A4QM-01	Stage III	0.3478
TCGA-CD-5798-01	Stage II	-0.7488
TCGA-CD-5799-01	Stage II	-2.6072
TCGA-CD-5800-01	Stage II	-1.2903
TCGA-CD-5801-01	Stage III	-2.3438
TCGA-CD-5803-01	Stage II	-0.7402
TCGA-CD-5804-01	NA	-1.665
TCGA-CD-5813-01	Stage II	-2.4567
TCGA-CD-8524-01	Stage II	-0.6584
TCGA-CD-8525-01	Stage III	-1.5238
TCGA-CD-8526-01	Stage III	-0.0452
TCGA-CD-8527-01	Stage II	-0.9256
TCGA-CD-8528-01	Stage III	-0.6514
TCGA-CD-8529-01	Stage IV	-0.9649
TCGA-CD-8530-01	Stage II	0.2437
TCGA-CD-8531-01	Stage III	0.7244
TCGA-CD-8532-01	Stage II	-0.2553
TCGA-CD-8533-01	Stage II	1.1739
TCGA-CD-8534-01	Stage II	0.3652
TCGA-CD-8535-01	Stage III	0.1518
TCGA-CD-8536-01	Stage II	-2.0717
TCGA-CD-A486-01	Stage II	-0.8665
TCGA-CD-A487-01	Stage II	0.3746
TCGA-CD-A489-01	Stage II	1.1908
TCGA-CD-A48A-01	Stage II	-0.3593
TCGA-CD-A48C-01	Stage II	0.3347
TCGA-CD-A4MG-01	Stage II	-0.7318
TCGA-CD-A4MH-01	Stage II	1.6708
TCGA-CD-A4MI-01	Stage III	0.8052
TCGA-CD-A4MJ-01	Stage I	-0.2928
TCGA-CG-4301-01	Stage IV	1.8095
TCGA-CG-4304-01	Stage I	0.9269
TCGA-CG-4305-01	Stage II	0.5376
TCGA-CG-4306-01	Stage IV	0.9434
TCGA-CG-4436-01	Stage I	0.0614
TCGA-CG-4437-01	Stage II	-1.958
TCGA-CG-4438-01	Stage IV	1.0914
TCGA-CG-4440-01	Stage IV	-0.2668
TCGA-CG-4441-01	Stage III	-0.27
TCGA-CG-4442-01	Stage I	1.6019
TCGA-CG-4443-01	Stage I	-0.8003
TCGA-CG-4444-01	Stage III	-0.4745
TCGA-CG-4449-01	Stage II	-0.4
TCGA-CG-4460-01	Stage IV	-0.6279
TCGA-CG-4462-01	Stage IV	0.6356
TCGA-CG-4465-01	Stage IV	0.6646
TCGA-CG-4466-01	Stage I	0.1262
TCGA-CG-4469-01	Stage IV	0.7454
TCGA-CG-4472-01	Stage IV	0.3957
TCGA-CG-4474-01	Stage IV	0.4153
TCGA-CG-4475-01	Stage II	0.4381
TCGA-CG-4476-01	Stage III	1.1642
TCGA-CG-4477-01	Stage I	0.1465
TCGA-CG-5716-01	Stage IV	-0.559
TCGA-CG-5717-01	Stage II	0.2579
TCGA-CG-5718-01	Stage II	-1.8088
TCGA-CG-5719-01	Stage IV	-1.1922
TCGA-CG-5720-01	Stage I	-1.7274
TCGA-CG-5721-01	Stage IV	-0.9939
TCGA-CG-5722-01	Stage IV	-0.8458
TCGA-CG-5723-01	Stage II	-1.5112
TCGA-CG-5724-01	Stage IV	-2.9685
TCGA-CG-5725-01	Stage I	-2.0686
TCGA-CG-5726-01	Stage I	-1.6312
TCGA-CG-5732-01	Stage IV	-1.7386
TCGA-CG-5734-01	Stage III	-1.8907
TCGA-D7-5577-01	Stage III	-1.663
TCGA-D7-5578-01	Stage III	-2.2541
TCGA-D7-6518-01	Stage III	-0.5932
TCGA-D7-6519-01	NA	-1.9541
TCGA-D7-6520-01	Stage III	1.4496
TCGA-D7-6521-01	NA	-1.1843
TCGA-D7-6522-01	Stage I	-1.8732
TCGA-D7-6524-01	Stage II	-0.4016
TCGA-D7-6525-01	Stage III	-0.745
TCGA-D7-6526-01	Stage III	0.1868
TCGA-D7-6527-01	Stage II	-2.038
TCGA-D7-6528-01	Stage I	-1.4071
TCGA-D7-6815-01	Stage II	-1.0991
TCGA-D7-6817-01	Stage III	0.7815
TCGA-D7-6818-01	Stage III	-1.9833
TCGA-D7-6820-01	Stage II	-1.7
TCGA-D7-6822-01	Stage I	-0.1705
TCGA-D7-8570-01	Stage III	-0.2589
TCGA-D7-8572-01	Stage II	-0.2885
TCGA-D7-8573-01	Stage II	0.2138
TCGA-D7-8574-01	Stage III	-0.0807
TCGA-D7-8575-01	Stage III	1.07
TCGA-D7-8576-01	Stage III	-0.1951
TCGA-D7-8578-01	Stage I	-0.225
TCGA-D7-8579-01	Stage II	0.5852
TCGA-D7-A4YT-01	Stage III	1.7665
TCGA-D7-A4YU-01	Stage III	0.4483
TCGA-D7-A4YV-01	Stage II	1.2107
TCGA-D7-A4YX-01	Stage II	-0.184
TCGA-D7-A4YY-01	Stage III	-0.2515
TCGA-D7-A4Z0-01	Stage II	-0.0046
TCGA-D7-A6EV-01	Stage II	-0.9351
TCGA-D7-A6EX-01	Stage III	-0.4138
TCGA-D7-A6EY-01	Stage III	0.057
TCGA-D7-A6EZ-01	Stage III	-0.4155
TCGA-D7-A6F0-01	Stage I	0.1159
TCGA-D7-A6F2-01	Stage I	0.1136
TCGA-D7-A747-01	Stage II	1.9549
TCGA-D7-A748-01	Stage IV	-0.6633
TCGA-D7-A74A-01	Stage III	-0.8672
TCGA-EQ-8122-01	Stage II	-0.0599
TCGA-EQ-A4SO-01	Stage III	0.2143
TCGA-F1-6177-01	Stage I	-0.8145
TCGA-F1-6874-01	Stage I	0.2865
TCGA-F1-6875-01	Stage I	-0.9659
TCGA-F1-A448-01	Stage III	-0.7177
TCGA-F1-A72C-01	Stage II	-1.7633
TCGA-FP-7735-01	Stage I	-1.334
TCGA-FP-7829-01	Stage II	0.1117
TCGA-FP-7916-01	Stage III	0.5132
TCGA-FP-7998-01	Stage III	-0.307
TCGA-FP-8099-01	Stage II	1.231
TCGA-FP-8209-01	Stage I	1.3942
TCGA-FP-8210-01	Stage III	-0.0714
TCGA-FP-8211-01	Stage II	-2.4024
TCGA-FP-8631-01	Stage III	-0.0643
TCGA-FP-A4BE-01	Stage II	-0.2296
TCGA-FP-A4BF-01	Stage III	-0.4154
TCGA-FP-A8CX-01	Stage III	0.2774
TCGA-FP-A9TM-01	NA	0.4304
TCGA-HF-7131-01	Stage I	-0.3385
TCGA-HF-7132-01	Stage II	0.2151
TCGA-HF-7133-01	Stage IV	-1.0748
TCGA-HF-7134-01	Stage I	-0.7389
TCGA-HF-7136-01	Stage III	0.5616
TCGA-HF-A5NB-01	Stage III	0.1271
TCGA-HJ-7597-01	Stage I	-0.4373
TCGA-HU-8238-01	NA	-0.6134
TCGA-HU-8243-01	Stage III	1.1726
TCGA-HU-8244-01	Stage I	-0.8381
TCGA-HU-8249-01	Stage III	-0.1107
TCGA-HU-8602-01	Stage II	-1.3602
TCGA-HU-8604-01	Stage II	-0.9561
TCGA-HU-8608-01	Stage III	-0.3641
TCGA-HU-8610-01	Stage I	-0.1048
TCGA-HU-A4G2-01	Stage II	0.8983
TCGA-HU-A4G3-01	Stage II	-0.4298
TCGA-HU-A4G6-01	Stage I	0.0138
TCGA-HU-A4G8-01	Stage II	0.2797
TCGA-HU-A4G9-01	Stage I	-0.4797
TCGA-HU-A4GC-01	Stage III	-0.4539
TCGA-HU-A4GD-01	Stage II	-0.229
TCGA-HU-A4GF-01	Stage II	-0.4635
TCGA-HU-A4GH-01	Stage I	0.0776
TCGA-HU-A4GJ-01	Stage III	0.1998
TCGA-HU-A4GN-01	Stage II	-0.3803
TCGA-HU-A4GP-01	Stage II	0.401
TCGA-HU-A4GQ-01	Stage III	0.6966
TCGA-HU-A4GT-01	Stage II	-0.2474
TCGA-HU-A4GU-01	Stage II	-0.1093
TCGA-HU-A4GX-01	Stage III	0.0343
TCGA-HU-A4GY-01	Stage III	0.5856
TCGA-HU-A4H0-01	Stage III	-0.7994
TCGA-HU-A4H2-01	Stage III	-0.4439
TCGA-HU-A4H3-01	Stage III	-0.5617
TCGA-HU-A4H4-01	Stage II	0.4054
TCGA-HU-A4H5-01	Stage I	-0.9278
TCGA-HU-A4H6-01	Stage III	0.138
TCGA-HU-A4H8-01	Stage I	0.4438
TCGA-HU-A4HB-01	Stage II	0.288
TCGA-HU-A4HD-01	Stage III	0.7322
TCGA-IN-7806-01	Stage II	0.5925
TCGA-IN-7808-01	NA	-0.7958
TCGA-IN-8462-01	Stage II	-0.4255
TCGA-IN-8663-01	Stage II	-0.9742
TCGA-IN-A6RI-01	Stage I	-1.8555
TCGA-IN-A6RJ-01	Stage I	0.2853
TCGA-IN-A6RL-01	NA	-0.4848
TCGA-IN-A6RN-01	Stage II	0.3816
TCGA-IN-A6RO-01	Stage I	0.7467
TCGA-IN-A6RR-01	NA	-0.9772
TCGA-IN-A6RS-01	Stage I	-0.6723
TCGA-IN-A7NR-01	Stage IV	0.0107
TCGA-IN-A7NT-01	Stage II	0.0471
TCGA-IN-A7NU-01	Stage III	-0.9208
TCGA-IN-AB1V-01	Stage I	1.0185
TCGA-IN-AB1X-01	Stage II	0.9643
TCGA-IP-7968-01	Stage III	0.087
TCGA-KB-A6F7-01	Stage I	-0.2212
TCGA-KB-A93G-01	Stage I	0.9117
TCGA-KB-A93H-01	Stage II	0.093
TCGA-KB-A93J-01	Stage II	1.6733
TCGA-MX-A5UG-01	Stage III	1.0653
TCGA-MX-A5UJ-01	Stage III	-0.1217
TCGA-MX-A663-01	Stage II	0.3875
TCGA-MX-A666-01	Stage II	0.5173
TCGA-R5-A7O7-01	Stage IV	-0.2578
TCGA-R5-A7ZE-01	Stage III	-1.2531
TCGA-R5-A7ZF-01	Stage IV	-1.3038
TCGA-R5-A7ZI-01	Stage IV	-0.841
TCGA-R5-A7ZR-01	Stage III	-0.3141
TCGA-R5-A805-01	Stage III	0.1054
TCGA-RD-A7BS-01	Stage III	-0.4763
TCGA-RD-A7BT-01	Stage IV	-0.007
TCGA-RD-A7BW-01	Stage I	1.0367
TCGA-RD-A7C1-01	Stage I	-1.7266
TCGA-RD-A8MV-01	Stage III	-0.5174
TCGA-RD-A8MW-01	Stage III	-0.3565
TCGA-RD-A8N0-01	Stage III	1.2565
TCGA-RD-A8N1-01	Stage III	0.0831
TCGA-RD-A8N2-01	Stage I	3.2015
TCGA-RD-A8N4-01	Stage III	1.3648
TCGA-RD-A8N5-01	Stage III	0.1465
TCGA-RD-A8N6-01	Stage III	0.9125
TCGA-RD-A8N9-01	Stage II	0.5494
TCGA-RD-A8NB-01	Stage III	0.975
TCGA-SW-A7EA-01	Stage I	-0.8931
TCGA-SW-A7EB-01	Stage III	-0.7402
TCGA-VQ-A8DT-01	Stage III	-0.1254
TCGA-VQ-A8DU-01	Stage III	-0.0457
TCGA-VQ-A8DV-01	Stage I	0.1767
TCGA-VQ-A8DZ-01	Stage IV	-0.3785
TCGA-VQ-A8E0-01	Stage III	0.1103
TCGA-VQ-A8E2-01	Stage III	1.5804
TCGA-VQ-A8E3-01	Stage II	0.612
TCGA-VQ-A8E7-01	Stage IV	-0.5738
TCGA-VQ-A8P2-01	Stage III	-0.1449
TCGA-VQ-A8P3-01	Stage III	-0.3349
TCGA-VQ-A8P5-01	Stage II	0.9769
TCGA-VQ-A8P8-01	Stage II	0.7185
TCGA-VQ-A8PB-01	Stage II	1.5384
TCGA-VQ-A8PC-01	Stage III	1.2682
TCGA-VQ-A8PD-01	Stage III	0.7945
TCGA-VQ-A8PE-01	Stage III	0.1806
TCGA-VQ-A8PF-01	Stage III	0.5476
TCGA-VQ-A8PH-01	Stage III	0.9438
TCGA-VQ-A8PJ-01	Stage IV	0.8076
TCGA-VQ-A8PK-01	Stage III	0.1583
TCGA-VQ-A8PM-01	Stage IV	1.5401
TCGA-VQ-A8PO-01	Stage II	0.0529
TCGA-VQ-A8PP-01	Stage IV	1.131
TCGA-VQ-A8PQ-01	Stage IV	1.7542
TCGA-VQ-A8PU-01	Stage III	-0.1314
TCGA-VQ-A8PX-01	Stage I	1.5733
TCGA-VQ-A91A-01	Stage III	0.4413
TCGA-VQ-A91D-01	Stage III	-0.116
TCGA-VQ-A91E-01	Stage III	0.5015
TCGA-VQ-A91K-01	Stage III	0.1841
TCGA-VQ-A91N-01	Stage IV	0.455
TCGA-VQ-A91Q-01	Stage IV	0.8736
TCGA-VQ-A91S-01	Stage III	1.6658
TCGA-VQ-A91U-01	Stage III	0.602
TCGA-VQ-A91V-01	Stage III	1.0147
TCGA-VQ-A91W-01	Stage III	1.4646
TCGA-VQ-A91X-01	Stage III	2.2538
TCGA-VQ-A91Y-01	Stage III	1.168
TCGA-VQ-A91Z-01	Stage III	-0.7644
TCGA-VQ-A922-01	Stage IV	0.6788
TCGA-VQ-A923-01	Stage III	1.246
TCGA-VQ-A924-01	Stage II	0.2638
TCGA-VQ-A925-01	Stage III	-0.1856
TCGA-VQ-A927-01	Stage III	1.2656
TCGA-VQ-A928-01	Stage IV	-0.8835
TCGA-VQ-A92D-01	Stage I	0.2027
TCGA-VQ-A94O-01	Stage III	0.0503
TCGA-VQ-A94P-01	NA	2.3916
TCGA-VQ-A94R-01	NA	0.1084
TCGA-VQ-A94T-01	Stage III	0.541
TCGA-VQ-A94U-01	Stage II	-0.0455
TCGA-VQ-AA64-01	Stage III	0.2958
TCGA-VQ-AA68-01	Stage III	-1.1583
TCGA-VQ-AA69-01	Stage III	2.0247
TCGA-VQ-AA6A-01	Stage III	0.8255
TCGA-VQ-AA6B-01	Stage III	1.0538
TCGA-VQ-AA6D-01	Stage III	1.3636
TCGA-VQ-AA6F-01	Stage II	1.2843
TCGA-VQ-AA6G-01	Stage II	0.5905
TCGA-VQ-AA6I-01	Stage III	0.9276
TCGA-VQ-AA6J-01	Stage III	0.0962
TCGA-VQ-AA6K-01	Stage III	0.9336
TCGA-ZA-A8F6-01	Stage I	0.3985
TCGA-ZQ-A9CR-01	Stage III	0.5206

## Sheet: Fig. 1I
ID	Grade	USP47 expression
GSM387788	Grade 3	528.622
GSM387789	Grade 3	422.404
GSM387790	Grade 2	97.6164
GSM387791	Grade 3	450.427
GSM387792	Grade 3	443.035
GSM387794	Grade 2	788.611
GSM387795	Grade 3	1098.49
GSM387796	Grade 2	289.805
GSM387797	Grade 2	279.555
GSM387798	Grade 3	104.78
GSM387800	Grade 3	367.114
GSM387801	Grade 2	414.632
GSM387802	Grade 3	466.847
GSM387804	Grade 3	846.537
GSM387805	Grade 3	474.88
GSM387806	Grade 3	433.754
GSM387807	Grade 3	301.311
GSM387808	Grade 3	240.781
GSM387809	Grade 3	322.187
GSM387810	Grade 2	280.613
GSM387811	Grade 3	255.639
GSM387812	Grade 2	368.983
GSM387813	Grade 2	520.091
GSM387814	Grade 3	402.483
GSM387815	Grade 2	338.849
GSM387816	Grade 3	961.409
GSM387817	Grade 2	348.517
GSM387818	Grade 2	336.683
GSM387819	Grade 3	352.581
GSM387820	Grade 3	437.474
GSM387821	Grade 2	498.219
GSM387822	Grade 3	375.25
GSM387823	Grade 2	387.736
GSM387824	Grade 3	795.527
GSM387825	Grade 1	531.418
GSM387826	Grade 3	862.006
GSM387827	Grade 2	657.311
GSM387828	Grade 3	423.178
GSM387829	Grade 2	450.75
GSM387830	Grade 3	381.602
GSM387831	Grade 3	993.657
GSM387832	Grade 3	452.611
GSM387833	Grade 2	398.287
GSM387834		554.601
GSM387836	Grade 3	574.822
GSM387837	Grade 3	662.266
GSM387838	Grade 2	809.647
GSM387839	Grade 2	524.91
GSM387840	Grade 3	1139.42
GSM387841	Grade 3	597.203
GSM387842	Grade 2	558.766
GSM387843	Grade 3	658.444
GSM387844	Grade 3	176.101
GSM387845	Grade 2	449.159
GSM387846	Grade 2	651.056
GSM387847	Grade 3	659.23
GSM387848	Grade 2	320.397
GSM387849	Grade 3	369.942
GSM387850	Grade 3	487.17
GSM387851	Grade 3	725.771
GSM387852	Grade 3	555.505
GSM387853	Grade 3	1073.39
GSM387854	Grade 3	526.824
GSM387855		520.414
GSM387856		249.012
GSM387857		558.049
GSM387858	Grade 3	390.287
GSM387859	Grade 3	469.871
GSM387860	Grade 2	426.973
GSM387861	Grade 2	304.775
GSM387862	Grade 3	408.02
GSM387863	Grade 1	539.107
GSM387864	Grade 3	287.905
GSM387865	Grade 3	345.49
GSM387866	Grade 3	632.859
GSM387867	Grade 3	341.573
GSM387868	Grade 3	472.37
GSM387869	Grade 3	725.404
GSM387870		463.733
GSM387871	Grade 3	503.379
GSM387872	Grade 3	350.24
GSM387873	Grade 3	544.279
GSM387874	Grade 2	298.849
GSM387875	Grade 2	800.218
GSM387876	Grade 3	555.181
GSM387877	Grade 3	557.017
GSM387878		381.929
GSM387879	Grade 3	461.999
GSM387880		842.056
GSM387881		646.202
GSM387882	Grade 2	407.427
GSM387883	Grade 3	303.323
GSM387884	Grade 3	629.657
GSM387885	Grade 3	298.78
GSM387886	Grade 3	424.316
GSM387887	Grade 2	474.308
GSM387888	Grade 3	518.965
GSM387889		365.349
GSM387890	Grade 3	363.685
GSM387891	Grade 3	622.594
GSM387892	Grade 2	447.904
GSM387893	Grade 3	437.98
GSM387894	Grade 2	301.673
GSM387895	Grade 2	372.385
GSM387896	Grade 2	396.57
GSM387897	Grade 2	405.94
GSM387898	Grade 3	735.089
GSM387899	Grade 3	704.221
GSM387900	Grade 2	501.303
GSM387901	Grade 1	187.394
GSM387902	Grade 1	372.426
GSM387903	Grade 2	326.094
GSM387904		415.492
GSM387905		576.76
GSM387906		505.282
GSM387907	Grade 3	751.819
GSM387908	Grade 3	379.328
GSM387909		648.538
GSM387910		498.431
GSM387911	Grade 3	581.745
GSM387912	Grade 3	455.491
GSM387913	Grade 2	394.696
GSM387914	Grade 2	451.515
GSM387915	Grade 3	547.284
GSM387916	Grade 2	461.106
GSM387917	Grade 2	475.159
GSM387918	Grade 3	367.517
GSM387919	Grade 2	615.095
GSM387920	Grade 2	298.055
GSM387921	Grade 3	434.089
GSM387922	Grade 2	759.033
GSM387923	Grade 3	390.791
GSM387924	Grade 3	462.556
GSM387925	Grade 3	446.851
GSM387926	Grade 3	584.791
GSM387927	Grade 3	353.329
GSM387928		354.579
GSM387929	Grade 3	776.935
GSM387930	Grade 2	439.321
GSM387931		577.214
GSM387932	Grade 3	502.262
GSM387933	Grade 3	401.704
GSM387934	Grade 3	400.787
GSM387935	Grade 2	396.495
GSM387936	Grade 3	473.549
GSM387937	Grade 3	717.837
GSM387938	Grade 3	371.65
GSM387939	Grade 3	352.18
GSM387940	Grade 3	570.679
GSM387941	Grade 2	641.072
GSM387942	Grade 3	666.622
GSM387943	Grade 3	676.02
GSM387944	Grade 2	366.04
GSM387945	Grade 2	439.406
GSM387946	Grade 3	502.121
GSM387947	Grade 2	432.138
GSM387948	Grade 2	460.46
GSM387949	Grade 3	397.579
GSM387950	Grade 3	505.52
GSM387951	Grade 3	400.119
GSM387952	Grade 2	600.187
GSM387953	Grade 2	111.241
GSM387954	Grade 2	163.31
GSM387955	Grade 2	267.365
GSM387956	Grade 3	167.952
GSM387957	Grade 3	682.974
GSM387958	Grade 3	518.762
GSM387959	Grade 2	446.123
GSM387960	Grade 2	704.909
GSM387961	Grade 2	391.927
GSM387962	Grade 2	420.83
GSM387963	Grade 3	426.962
GSM387964	Grade 3	558.143
GSM387965	Grade 2	426.79
GSM387966	Grade 2	432.22
GSM387967	Grade 3	333.128
GSM387968	Grade 2	277.738
GSM387969	Grade 2	455.601
GSM387970	Grade 3	384.546
GSM387971	Grade 2	376.987
GSM387972	Grade 2	294.024
GSM387973	Grade 3	386.472
GSM387974	Grade 3	207.379
GSM387975	Grade 2	265.992
GSM387976	Grade 1	499.421
GSM387977	Grade 3	444.232
GSM387978	Grade 3	802.839
GSM387979	Grade 3	186.963
GSM387980	Grade 3	591.556
GSM387981	Grade 3	524.293
GSM387982	Grade 3	384.923
GSM387983	Grade 2	429.672
GSM387984	Grade 3	292.237
GSM387985	Grade 1	423.084
GSM387986		553.792
GSM387987	Grade 2	618.402

## Sheet: Fig. 1J
ID	Overall.Survival.Months	Overall.Survival.Status	USP47 expression
TCGA-3M-AB46-01	57.98	Alive	0.7977
TCGA-3M-AB47-01	NA	Dead	0.2038
TCGA-B7-5816-01	26.68	Alive	-1.0106
TCGA-B7-5818-01	11.7	Alive	-2.1984
TCGA-B7-A5TI-01	19.55	Alive	0.2736
TCGA-B7-A5TJ-01	11.01	Alive	0.3177
TCGA-B7-A5TK-01	9.46	Alive	0.4436
TCGA-B7-A5TN-01	9.43	Alive	-0.0033
TCGA-BR-4187-01	4.63	Dead	0.8654
TCGA-BR-4191-01	18.33	Dead	-0.5335
TCGA-BR-4201-01	30.88	Dead	0.8017
TCGA-BR-4253-01	4.07	Dead	0.6036
TCGA-BR-4255-01	4.07	Dead	0.8526
TCGA-BR-4256-01	9.33	Dead	0.5439
TCGA-BR-4257-01	9.66	Dead	0.5602
TCGA-BR-4267-01	6.18	Dead	1.0862
TCGA-BR-4279-01	9.56	Dead	0.0655
TCGA-BR-4280-01	6.6	Dead	0.3715
TCGA-BR-4292-01	0	Alive	0.2301
TCGA-BR-4294-01	0	Alive	-1.5283
TCGA-BR-4357-01	0	Alive	-0.186
TCGA-BR-4361-01	0	Alive	0.8728
TCGA-BR-4362-01	0	Alive	0.0324
TCGA-BR-4363-01	0	Alive	1.0941
TCGA-BR-4366-01	0	Alive	-0.3291
TCGA-BR-4367-01	0	Alive	0.087
TCGA-BR-4368-01	0	Alive	1.3927
TCGA-BR-4369-01	0	Alive	1.3117
TCGA-BR-4370-01	0	Alive	1.5368
TCGA-BR-4371-01	0	Alive	0.4385
TCGA-BR-6452-01	34.66	Alive	0.0426
TCGA-BR-6453-01	15.93	Alive	-1.6015
TCGA-BR-6454-01	0	Alive	-0.7709
TCGA-BR-6455-01	13.86	Dead	2.5633
TCGA-BR-6456-01	17.28	Dead	-0.081
TCGA-BR-6457-01	13.67	Alive	-1.4376
TCGA-BR-6458-01	19.32	Dead	-0.212
TCGA-BR-6563-01	39.09	Alive	-0.1893
TCGA-BR-6564-01	26.08	Dead	-0.9057
TCGA-BR-6565-01	9.17	Dead	-0.4123
TCGA-BR-6566-01	32.75	Alive	-0.8588
TCGA-BR-6705-01	25.59	Dead	-1.1107
TCGA-BR-6706-01	18.04	Dead	-0.8033
TCGA-BR-6707-01	19.88	Dead	-0.4596
TCGA-BR-6709-01	12.16	Dead	0.0619
TCGA-BR-6801-01	40.18	Alive	-1.1417
TCGA-BR-6802-01	30.88	Alive	-0.8008
TCGA-BR-6803-01	31.18	Alive	-0.5492
TCGA-BR-6852-01	44.91	Alive	-0.8173
TCGA-BR-7196-01	21.88	Alive	0.3062
TCGA-BR-7197-01	9.2	Alive	-0.1281
TCGA-BR-7703-01	36.14	Alive	-0.3888
TCGA-BR-7704-01	35.22	Alive	-0.2732
TCGA-BR-7707-01	35.81	Alive	-0.9418
TCGA-BR-7715-01	33.61	Alive	0.0222
TCGA-BR-7716-01	39.75	Alive	-2.0104
TCGA-BR-7717-01	18.13	Dead	-1.4415
TCGA-BR-7722-01	15.31	Dead	-0.7651
TCGA-BR-7723-01	28.71	Dead	-0.1451
TCGA-BR-7851-01	NA	Dead	-0.3503
TCGA-BR-7901-01	3.45	Dead	-0.2716
TCGA-BR-7957-01	9.07	Dead	0.2857
TCGA-BR-7958-01	29.53	Alive	-1.3891
TCGA-BR-7959-01	33.18	Alive	-0.1064
TCGA-BR-8058-01	37.22	Alive	-0.0344
TCGA-BR-8059-01	14.42	Dead	-0.2922
TCGA-BR-8060-01	11.43	Dead	0.1325
TCGA-BR-8077-01	0.69	Alive	-0.8815
TCGA-BR-8078-01	29.57	Alive	-0.6514
TCGA-BR-8080-01	9.59	Dead	0.2232
TCGA-BR-8081-01	32.23	Alive	-0.9593
TCGA-BR-8284-01	8.05	Dead	-0.2877
TCGA-BR-8286-01	29.4	Alive	-1.6944
TCGA-BR-8289-01	2.66	Dead	-0.2814
TCGA-BR-8291-01	19.94	Dead	-0.3425
TCGA-BR-8295-01	2.2	Dead	-0.9059
TCGA-BR-8296-01	15.57	Dead	1.1462
TCGA-BR-8297-01	7.39	Alive	0.3406
TCGA-BR-8361-01	31.08	Alive	-1.0663
TCGA-BR-8362-01	13.07	Dead	0.1143
TCGA-BR-8363-01	0.26	Dead	-0.3946
TCGA-BR-8364-01	22.17	Alive	0.6488
TCGA-BR-8365-01	17.51	Dead	1.1857
TCGA-BR-8366-01	0.95	Alive	-0.0111
TCGA-BR-8367-01	26.31	Dead	0.9866
TCGA-BR-8368-01	4.3	Alive	-0.4003
TCGA-BR-8369-01	14.03	Alive	0.6025
TCGA-BR-8371-01	11.79	Dead	1.0479
TCGA-BR-8372-01	31.24	Alive	-1.8641
TCGA-BR-8373-01	14.78	Alive	1.0031
TCGA-BR-8380-01	NA	Dead	0.7855
TCGA-BR-8381-01	7.36	Alive	-0.1532
TCGA-BR-8382-01	25.03	Dead	-0.6601
TCGA-BR-8384-01	3.71	Alive	1.0437
TCGA-BR-8483-01	5.39	Alive	-0.2192
TCGA-BR-8484-01	25.16	Dead	0.2595
TCGA-BR-8485-01	9.2	Alive	0.4115
TCGA-BR-8486-01	20.2	Alive	-0.0597
TCGA-BR-8487-01	1.12	Alive	-0.9931
TCGA-BR-8588-01	12.78	Alive	-0.4972
TCGA-BR-8589-01	27.1	Alive	-0.5691
TCGA-BR-8590-01	9.33	Dead	0.432
TCGA-BR-8591-01	28.12	Alive	0.0151
TCGA-BR-8592-01	6.27	Dead	0.7555
TCGA-BR-8676-01	7.52	Alive	0.5891
TCGA-BR-8677-01	26.71	Alive	0.0436
TCGA-BR-8678-01	24.77	Alive	1.2561
TCGA-BR-8679-01	0	Alive	0.8874
TCGA-BR-8680-01	31.93	Alive	0.1095
TCGA-BR-8682-01	32.56	Alive	0.4673
TCGA-BR-8683-01	9.86	Dead	0.6304
TCGA-BR-8686-01	20.86	Dead	0.3011
TCGA-BR-8687-01	8.21	Dead	-0.1557
TCGA-BR-8690-01	10.68	Alive	0.0897
TCGA-BR-A44T-01	34.1	Alive	0.4363
TCGA-BR-A44U-01	13.86	Dead	-0.5102
TCGA-BR-A452-01	7.52	Dead	0.2613
TCGA-BR-A453-01	6.08	Dead	0.7795
TCGA-BR-A4CR-01	0	Alive	-0.3245
TCGA-BR-A4CS-01	1.48	Dead	6.6434
TCGA-BR-A4IU-01	27.53	Alive	1.2273
TCGA-BR-A4IV-01	28.55	Dead	1.9389
TCGA-BR-A4IY-01	12.88	Alive	1.1731
TCGA-BR-A4IZ-01	8.97	Dead	-0.1033
TCGA-BR-A4J1-01	0.72	Dead	-0.8296
TCGA-BR-A4J2-01	14.16	Alive	-0.2438
TCGA-BR-A4J4-01	0.53	Alive	0.1649
TCGA-BR-A4J5-01	28.32	Alive	0.6931
TCGA-BR-A4J6-01	0.66	Alive	0.1648
TCGA-BR-A4J7-01	32.49	Alive	0.4836
TCGA-BR-A4J8-01	13.5	Alive	0.1983
TCGA-BR-A4J9-01	0.46	Alive	2.1
TCGA-BR-A4PD-01	20.63	Alive	-0.8956
TCGA-BR-A4PE-01	20.4	Alive	-0.3235
TCGA-BR-A4PF-01	1.15	Alive	1.9561
TCGA-BR-A4QI-01	21.42	Dead	-0.7514
TCGA-BR-A4QL-01	16.13	Dead	-0.4649
TCGA-BR-A4QM-01	5.12	Alive	0.3478
TCGA-CD-5798-01	13.4	Alive	-0.7488
TCGA-CD-5799-01	13.01	Alive	-2.6072
TCGA-CD-5800-01	13.14	Alive	-1.2903
TCGA-CD-5801-01	13.17	Dead	-2.3438
TCGA-CD-5803-01	11.2	Dead	-0.7402
TCGA-CD-5804-01	12.09	Alive	-1.665
TCGA-CD-5813-01	12.39	Dead	-2.4567
TCGA-CD-8524-01	12.75	Alive	-0.6584
TCGA-CD-8525-01	12.58	Alive	-1.5238
TCGA-CD-8526-01	12.52	Alive	-0.0452
TCGA-CD-8527-01	7.16	Dead	-0.9256
TCGA-CD-8528-01	12.32	Alive	-0.6514
TCGA-CD-8529-01	12.29	Alive	-0.9649
TCGA-CD-8530-01	12.39	Alive	0.2437
TCGA-CD-8531-01	12.58	Alive	0.7244
TCGA-CD-8532-01	11.63	Dead	-0.2553
TCGA-CD-8533-01	15.37	Alive	1.1739
TCGA-CD-8534-01	12.06	Alive	0.3652
TCGA-CD-8535-01	12.81	Alive	0.1518
TCGA-CD-8536-01	12.42	Alive	-2.0717
TCGA-CD-A486-01	6.31	Dead	-0.8665
TCGA-CD-A487-01	12.29	Alive	0.3746
TCGA-CD-A489-01	11.3	Dead	1.1908
TCGA-CD-A48A-01	12.42	Alive	-0.3593
TCGA-CD-A48C-01	11.6	Dead	0.3347
TCGA-CD-A4MG-01	6.57	Dead	-0.7318
TCGA-CD-A4MH-01	12.19	Alive	1.6708
TCGA-CD-A4MI-01	11.76	Dead	0.8052
TCGA-CD-A4MJ-01	12.61	Alive	-0.2928
TCGA-CG-4301-01	3.02	Alive	1.8095
TCGA-CG-4304-01	NA	Alive	0.9269
TCGA-CG-4305-01	15.93	Alive	0.5376
TCGA-CG-4306-01	1.02	Dead	0.9434
TCGA-CG-4436-01	7.98	Alive	0.0614
TCGA-CG-4437-01	8.05	Alive	-1.958
TCGA-CG-4438-01	54.04	Alive	1.0914
TCGA-CG-4440-01	4.01	Dead	-0.2668
TCGA-CG-4441-01	13.99	Dead	-0.27
TCGA-CG-4442-01	0	Alive	1.6019
TCGA-CG-4443-01	29.96	Alive	-0.8003
TCGA-CG-4444-01	47.01	Alive	-0.4745
TCGA-CG-4449-01	19.05	Alive	-0.4
TCGA-CG-4460-01	21.98	Dead	-0.6279
TCGA-CG-4462-01	0	Dead	0.6356
TCGA-CG-4465-01	9	Dead	0.6646
TCGA-CG-4466-01	18.96	Alive	0.1262
TCGA-CG-4469-01	7.06	Dead	0.7454
TCGA-CG-4472-01	11.99	Alive	0.3957
TCGA-CG-4474-01	0	Alive	0.4153
TCGA-CG-4475-01	22.96	Alive	0.4381
TCGA-CG-4476-01	0	Alive	1.1642
TCGA-CG-4477-01	30.95	Alive	0.1465
TCGA-CG-5716-01	0	Alive	-0.559
TCGA-CG-5717-01	6.96	Dead	0.2579
TCGA-CG-5718-01	35.97	Dead	-1.8088
TCGA-CG-5719-01	1.02	Alive	-1.1922
TCGA-CG-5720-01	0.99	Dead	-1.7274
TCGA-CG-5721-01	6.01	Alive	-0.9939
TCGA-CG-5722-01	0.99	Alive	-0.8458
TCGA-CG-5723-01	104.99	Alive	-1.5112
TCGA-CG-5724-01	12.02	Dead	-2.9685
TCGA-CG-5725-01	15.01	Dead	-2.0686
TCGA-CG-5726-01	28.94	Dead	-1.6312
TCGA-CG-5732-01	68.99	Dead	-1.7386
TCGA-CG-5734-01	7.98	Dead	-1.8907
TCGA-D7-5577-01	25.69	Dead	-1.663
TCGA-D7-5578-01	12.65	Alive	-2.2541
TCGA-D7-6518-01	19.12	Alive	-0.5932
TCGA-D7-6519-01	20.53	Alive	-1.9541
TCGA-D7-6520-01	18.82	Alive	1.4496
TCGA-D7-6521-01	18.53	Alive	-1.1843
TCGA-D7-6522-01	18.59	Alive	-1.8732
TCGA-D7-6524-01	17.84	Alive	-0.4016
TCGA-D7-6525-01	13.34	Dead	-0.745
TCGA-D7-6526-01	17.18	Alive	0.1868
TCGA-D7-6527-01	10.25	Dead	-2.038
TCGA-D7-6528-01	15.21	Alive	-1.4071
TCGA-D7-6815-01	15.97	Alive	-1.0991
TCGA-D7-6817-01	12.78	Alive	0.7815
TCGA-D7-6818-01	12.35	Dead	-1.9833
TCGA-D7-6820-01	11.3	Alive	-1.7
TCGA-D7-6822-01	12.32	Alive	-0.1705
TCGA-D7-8570-01	24.7	Alive	-0.2589
TCGA-D7-8572-01	16.79	Alive	-0.2885
TCGA-D7-8573-01	19.48	Alive	0.2138
TCGA-D7-8574-01	17.18	Alive	-0.0807
TCGA-D7-8575-01	18.2	Dead	1.07
TCGA-D7-8576-01	14.65	Dead	-0.1951
TCGA-D7-8578-01	21.12	Alive	-0.225
TCGA-D7-8579-01	20.89	Alive	0.5852
TCGA-D7-A4YT-01	14.26	Alive	1.7665
TCGA-D7-A4YU-01	16.43	Alive	0.4483
TCGA-D7-A4YV-01	5.91	Dead	1.2107
TCGA-D7-A4YX-01	36.4	Alive	-0.184
TCGA-D7-A4YY-01	13.76	Alive	-0.2515
TCGA-D7-A4Z0-01	14.75	Alive	-0.0046
TCGA-D7-A6EV-01	11.24	Alive	-0.9351
TCGA-D7-A6EX-01	11.3	Alive	-0.4138
TCGA-D7-A6EY-01	11.43	Dead	0.057
TCGA-D7-A6EZ-01	20.3	Dead	-0.4155
TCGA-D7-A6F0-01	22.27	Alive	0.1159
TCGA-D7-A6F2-01	15.64	Alive	0.1136
TCGA-D7-A747-01	8.38	Dead	1.9549
TCGA-D7-A748-01	4.34	Dead	-0.6633
TCGA-D7-A74A-01	19.94	Alive	-0.8672
TCGA-EQ-8122-01	7.98	Dead	-0.0599
TCGA-EQ-A4SO-01	16.23	Alive	0.2143
TCGA-F1-6177-01	NA	Dead	-0.8145
TCGA-F1-6874-01	14.45	Alive	0.2865
TCGA-F1-6875-01	72.17	Dead	-0.9659
TCGA-F1-A448-01	21.25	Alive	-0.7177
TCGA-F1-A72C-01	11.37	Alive	-1.7633
TCGA-FP-7735-01	3.48	Dead	-1.334
TCGA-FP-7829-01	19.51	Alive	0.1117
TCGA-FP-7916-01	14.06	Dead	0.5132
TCGA-FP-7998-01	22.27	Alive	-0.307
TCGA-FP-8099-01	17.05	Alive	1.231
TCGA-FP-8209-01	59.49	Dead	1.3942
TCGA-FP-8210-01	5.03	Dead	-0.0714
TCGA-FP-8211-01	13.57	Alive	-2.4024
TCGA-FP-8631-01	0.56	Alive	-0.0643
TCGA-FP-A4BE-01	11.07	Alive	-0.2296
TCGA-FP-A4BF-01	5.52	Dead	-0.4154
TCGA-FP-A8CX-01	0.23	Alive	0.2774
TCGA-FP-A9TM-01	6.21	Alive	0.4304
TCGA-HF-7131-01	NA	Alive	-0.3385
TCGA-HF-7132-01	77.23	Alive	0.2151
TCGA-HF-7133-01	63.01	Alive	-1.0748
TCGA-HF-7134-01	52.17	Alive	-0.7389
TCGA-HF-7136-01	NA	Alive	0.5616
TCGA-HF-A5NB-01	30.49	Alive	0.1271
TCGA-HJ-7597-01	26.45	Dead	-0.4373
TCGA-HU-8238-01	1.51	Alive	-0.6134
TCGA-HU-8243-01	5.91	Dead	1.1726
TCGA-HU-8244-01	24.38	Alive	-0.8381
TCGA-HU-8249-01	28.94	Alive	-0.1107
TCGA-HU-8602-01	22.31	Alive	-1.3602
TCGA-HU-8604-01	22.8	Alive	-0.9561
TCGA-HU-8608-01	21.06	Alive	-0.3641
TCGA-HU-8610-01	0.76	Alive	-0.1048
TCGA-HU-A4G2-01	24.28	Alive	0.8983
TCGA-HU-A4G3-01	5.58	Alive	-0.4298
TCGA-HU-A4G6-01	24.24	Alive	0.0138
TCGA-HU-A4G8-01	22.67	Alive	0.2797
TCGA-HU-A4G9-01	24.18	Alive	-0.4797
TCGA-HU-A4GC-01	3.25	Alive	-0.4539
TCGA-HU-A4GD-01	22.73	Alive	-0.229
TCGA-HU-A4GF-01	25.79	Alive	-0.4635
TCGA-HU-A4GH-01	11.76	Alive	0.0776
TCGA-HU-A4GJ-01	21.35	Alive	0.1998
TCGA-HU-A4GN-01	29.96	Alive	-0.3803
TCGA-HU-A4GP-01	8.97	Alive	0.401
TCGA-HU-A4GQ-01	0.1	Dead	0.6966
TCGA-HU-A4GT-01	6.5	Alive	-0.2474
TCGA-HU-A4GU-01	6.57	Alive	-0.1093
TCGA-HU-A4GX-01	20.24	Alive	0.0343
TCGA-HU-A4GY-01	0.26	Alive	0.5856
TCGA-HU-A4H0-01	2.1	Alive	-0.7994
TCGA-HU-A4H2-01	12.94	Alive	-0.4439
TCGA-HU-A4H3-01	28.98	Alive	-0.5617
TCGA-HU-A4H4-01	23.82	Alive	0.4054
TCGA-HU-A4H5-01	23.78	Alive	-0.9278
TCGA-HU-A4H6-01	21.16	Alive	0.138
TCGA-HU-A4H8-01	14.06	Alive	0.4438
TCGA-HU-A4HB-01	15.67	Dead	0.288
TCGA-HU-A4HD-01	33.38	Alive	0.7322
TCGA-IN-7806-01	36.33	Alive	0.5925
TCGA-IN-7808-01	3.45	Dead	-0.7958
TCGA-IN-8462-01	18.79	Alive	-0.4255
TCGA-IN-8663-01	3.38	Dead	-0.9742
TCGA-IN-A6RI-01	18.36	Alive	-1.8555
TCGA-IN-A6RJ-01	12.45	Alive	0.2853
TCGA-IN-A6RL-01	13.34	Dead	-0.4848
TCGA-IN-A6RN-01	19.51	Alive	0.3816
TCGA-IN-A6RO-01	NA	Dead	0.7467
TCGA-IN-A6RR-01	6.73	Dead	-0.9772
TCGA-IN-A6RS-01	12.58	Alive	-0.6723
TCGA-IN-A7NR-01	6.5	Alive	0.0107
TCGA-IN-A7NT-01	10.61	Alive	0.0471
TCGA-IN-A7NU-01	11.7	Alive	-0.9208
TCGA-IN-AB1V-01	15.74	Alive	1.0185
TCGA-IN-AB1X-01	13.5	Alive	0.9643
TCGA-IP-7968-01	2.53	Alive	0.087
TCGA-KB-A6F7-01	63.57	Alive	-0.2212
TCGA-KB-A93G-01	20.14	Alive	0.9117
TCGA-KB-A93H-01	37.61	Alive	0.093
TCGA-KB-A93J-01	36.93	Alive	1.6733
TCGA-MX-A5UG-01	3.71	Dead	1.0653
TCGA-MX-A5UJ-01	19.71	Alive	-0.1217
TCGA-MX-A663-01	9.86	Dead	0.3875
TCGA-MX-A666-01	14.03	Alive	0.5173
TCGA-R5-A7O7-01	45.63	Alive	-0.2578
TCGA-R5-A7ZE-01	18.2	Dead	-1.2531
TCGA-R5-A7ZF-01	8.51	Dead	-1.3038
TCGA-R5-A7ZI-01	74.47	Alive	-0.841
TCGA-R5-A7ZR-01	6.08	Dead	-0.3141
TCGA-R5-A805-01	9.23	Dead	0.1054
TCGA-RD-A7BS-01	11.04	Dead	-0.4763
TCGA-RD-A7BT-01	8.61	Dead	-0.007
TCGA-RD-A7BW-01	5.12	Dead	1.0367
TCGA-RD-A7C1-01	16.66	Dead	-1.7266
TCGA-RD-A8MV-01	122.21	Alive	-0.5174
TCGA-RD-A8MW-01	37.88	Dead	-0.3565
TCGA-RD-A8N0-01	40.6	Alive	1.2565
TCGA-RD-A8N1-01	115.6	Alive	0.0831
TCGA-RD-A8N2-01	116.29	Alive	3.2015
TCGA-RD-A8N4-01	71.32	Alive	1.3648
TCGA-RD-A8N5-01	57.39	Dead	0.1465
TCGA-RD-A8N6-01	8.94	Dead	0.9125
TCGA-RD-A8N9-01	35.58	Alive	0.5494
TCGA-RD-A8NB-01	16.85	Dead	0.975
TCGA-SW-A7EA-01	19.02	Alive	-0.8931
TCGA-SW-A7EB-01	5.78	Alive	-0.7402
TCGA-VQ-A8DT-01	48.75	Alive	-0.1254
TCGA-VQ-A8DU-01	5.45	Dead	-0.0457
TCGA-VQ-A8DV-01	13.24	Dead	0.1767
TCGA-VQ-A8DZ-01	13.01	Dead	-0.3785
TCGA-VQ-A8E0-01	18.46	Dead	0.1103
TCGA-VQ-A8E2-01	43.33	Alive	1.5804
TCGA-VQ-A8E3-01	21.71	Dead	0.612
TCGA-VQ-A8E7-01	37.39	Alive	-0.5738
TCGA-VQ-A8P2-01	38.11	Alive	-0.1449
TCGA-VQ-A8P3-01	37.19	Alive	-0.3349
TCGA-VQ-A8P5-01	7.72	Dead	0.9769
TCGA-VQ-A8P8-01	30.95	Alive	0.7185
TCGA-VQ-A8PB-01	34.26	Dead	1.5384
TCGA-VQ-A8PC-01	46.22	Dead	1.2682
TCGA-VQ-A8PD-01	16.29	Dead	0.7945
TCGA-VQ-A8PE-01	22.17	Dead	0.1806
TCGA-VQ-A8PF-01	2.5	Dead	0.5476
TCGA-VQ-A8PH-01	12.78	Dead	0.9438
TCGA-VQ-A8PJ-01	2.69	Dead	0.8076
TCGA-VQ-A8PK-01	17.84	Dead	0.1583
TCGA-VQ-A8PM-01	1.87	Dead	1.5401
TCGA-VQ-A8PO-01	9.26	Dead	0.0529
TCGA-VQ-A8PP-01	23.39	Dead	1.131
TCGA-VQ-A8PQ-01	15.64	Dead	1.7542
TCGA-VQ-A8PU-01	27.33	Dead	-0.1314
TCGA-VQ-A8PX-01	64.52	Alive	1.5733
TCGA-VQ-A91A-01	39.42	Alive	0.4413
TCGA-VQ-A91D-01	11.7	Dead	-0.116
TCGA-VQ-A91E-01	21.81	Alive	0.5015
TCGA-VQ-A91K-01	61.17	Alive	0.1841
TCGA-VQ-A91N-01	18.73	Dead	0.455
TCGA-VQ-A91Q-01	20.8	Dead	0.8736
TCGA-VQ-A91S-01	32.85	Alive	1.6658
TCGA-VQ-A91U-01	1.71	Dead	0.602
TCGA-VQ-A91V-01	42.61	Alive	1.0147
TCGA-VQ-A91W-01	60.81	Alive	1.4646
TCGA-VQ-A91X-01	9.49	Dead	2.2538
TCGA-VQ-A91Y-01	9.72	Dead	1.168
TCGA-VQ-A91Z-01	55.52	Alive	-0.7644
TCGA-VQ-A922-01	9.03	Dead	0.6788
TCGA-VQ-A923-01	2	Dead	1.246
TCGA-VQ-A924-01	55.39	Dead	0.2638
TCGA-VQ-A925-01	4.53	Dead	-0.1856
TCGA-VQ-A927-01	6.57	Dead	1.2656
TCGA-VQ-A928-01	5.72	Dead	-0.8835
TCGA-VQ-A92D-01	66.75	Alive	0.2027
TCGA-VQ-A94O-01	21.02	Dead	0.0503
TCGA-VQ-A94P-01	2.66	Dead	2.3916
TCGA-VQ-A94R-01	42.51	Dead	0.1084
TCGA-VQ-A94T-01	11.24	Dead	0.541
TCGA-VQ-A94U-01	26.91	Alive	-0.0455
TCGA-VQ-AA64-01	18.4	Dead	0.2958
TCGA-VQ-AA68-01	43.63	Alive	-1.1583
TCGA-VQ-AA69-01	28.38	Alive	2.0247
TCGA-VQ-AA6A-01	38.9	Alive	0.8255
TCGA-VQ-AA6B-01	32.92	Alive	1.0538
TCGA-VQ-AA6D-01	17.12	Alive	1.3636
TCGA-VQ-AA6F-01	54.07	Alive	1.2843
TCGA-VQ-AA6G-01	26.02	Dead	0.5905
TCGA-VQ-AA6I-01	16.13	Dead	0.9276
TCGA-VQ-AA6J-01	27.53	Alive	0.0962
TCGA-VQ-AA6K-01	12.42	Dead	0.9336
TCGA-ZA-A8F6-01	17.25	Alive	0.3985
TCGA-ZQ-A9CR-01	0.79	Dead	0.5206

## Sheet: Fig.1K
patient_ID	USP47 expression	OS_Months	survival_status
284614	0.0538773	20.5	0:living
284349	0.0474744	12.62	0:living
284583	0.0065659	15.6	0:living
279533	0.0328324	18.4	0:living
284579	0.00713791	23.45	1:dead
284835	0.00918158	10.92	0:living
284652	0.00705049	12.34	0:living
285046	0.00466731	12.77	0:living
285232	0.0180053	21.3	0:living
285542	0.0082711	48.05	1:dead
285511	0.00963358	15.6	0:living
285318	0.0425673	30.6	1:dead
153028	0.142616	23.23	1:dead
284398	0.0165088	12.87	0:living
285054	0.00560902	18.9	1:dead
285179	0.00568533	16.73	0:living
285406	0.012125	13.5	0:living
284309	0.00643514	35.6	0:living
262419	0.022739	51.2	0:living
262422	0.0238979	23.4	1:dead
265019	0.0150252	11.2	0:living
266925	0.0358667	19.5	1:dead
273155	0.00620052	42.82	0:living
277281	0.0090074	16.8	1:dead
277452	0.0258941	16.9	1:dead
276794	0.0118191	14.8	0:living
278034	0.0106146	34.2	0:living
281430	0.0111208	25.6	0:living
281470	0.0126779	48.9	0:living
281770	0.0152649	46.8	0:living
282378	0.0177737	11.07	0:living
282079	0.00543652	58.27	0:living
282540	0.00466899	3.7	0:living
282398	0.00572791	63.1	0:living
277520	0.056562	29.73	1:dead
277685	0.0826716	24.6	1:dead
278697	0.0500704	16.82	1:dead
278183	0.00939782	6.13	0:living
279192	0.0604366	8.15	1:dead
279461	0.0674123	16.8	0:living
279764	0.0310051	30.17	1:dead
281759	0.02521	32.47	1:dead
285520	0.0499697	12.47	1:dead
286070	0.00879995	9.37	1:dead
287008	0.0503656	28.1	1:dead
286782	0.0557245	16.42	1:dead
284336	0.0467315	23.17	1:dead
285197	0.0225345	45.62	0:living
287710	0.0536068	4.73	1:dead
288242	0.0453119	71.5	0:living
288827	0.0136661	69.43	0:living
288633	0.0323637	36.82	0:living
289098	0.0306858	40.2	0:living
291490	0.0212402	42.82	0:living
291914	0.0335039	30.9	1:dead
294362	0.0372783	32.61	0:living
294881	0.0213845	38.93	1:dead
143521	0.0200465	22.45	0:living
296341	0.0237822	52.6	0:living
296742	0.0242526	30.12	0:living
296807	0.0176983	18.33	1:dead
287371	0.0140232	49.11	1:dead
288150	0.0134199	33.13	1:dead
289176	0.0397539	8.33	1:dead
288894	0.00597053	34.62	0:living
289950	0.00641867	31.73	1:dead
290978	0.00404019	72.8	0:living
291068	0.0282619	16.82	0:living
291281	0.0316862	30.6	1:dead
291601	0.0588832	34.5	1:dead
291945	0.0219901	24.6	1:dead
291919	0.0155817	7.03	1:dead
291917	0.0911256	46.8	0:living
294292	0.0857928	51.2	1:dead
294325	0.00904916	76.5	0:living
295325	0.00217767	37.03	1:dead
294762	0.0155817	21.42	0:living
295154	0.0258445	50.6	0:living
270619	0.0247059	35.88	0:living
285287	0.0184019	10.24	1:dead
285578	0.0185942	42.18	0:living
285858	0.00439172	25.4	0:living
286891	0.0280083	30.21	0:living
287080	0.0203899	10.2	1:dead
287317	0.0198461	74.9	0:living
287593	0.00748906	52.67	0:living
288657	0.0041204	20.4	0:living
288609	0.00818955	21.4	1:dead
287180	0.0257729	26.82	0:living
291283	0.031402	55.01	1:dead
291604	0.0331465	58.57	1:dead
291531	0.01862	22.13	1:dead
291978	0.0149574	49.85	0:living
294563	0.0158212	61.17	1:dead
294465	0.0343868	50.2	0:living
294703	0.00705568	36.65	0:living
295559	0.0120068	103.5	0:living
277778	0.0161312	48.8	0:living
279491	0.00797666	75.7	0:living
279526	0.00622807	59.77	0:living
279641	0.0277956	36.1	1:dead
280906	0.00752027	12.97	1:dead
280960	0.0442555	48.03	1:dead

## Sheet: Fig.2A
USP47 expression
Control	shUSP47-1	shUSP47-2
1.07498	0.232341	0.280159
0.989187	0.213797	0.280159
0.935828	0.225988	0.270615

## Sheet: Fig.2B
Prolilferation (OD450)
Day	control			shUSP47-1			shUSP47-2
0	0.151	0.148	0.153	0.132	0.13	0.136	0.122	0.136	0.134
1	0.196	0.203	0.201	0.142	0.15	0.119	0.176	0.154	0.157
2	0.526	0.38	0.379	0.249	0.261	0.232	0.272	0.257	0.236
3	0.929	0.746	0.756	0.395	0.383	0.427	0.472	0.518	0.439
4	1.287	1.264	1.323	0.676	0.663	0.653	0.869	0.803	0.8
5	2.525	2.696	2.567	1.534	1.48	1.552	1.843	1.895	1.718

[truncated: 85 more sheets: Fig.2D, Fig.2E, Fig.2F, Fig. 3A, Fig. 3B, Fig. 3C, Fig.3D, Fig.3F, Fig.3G, Fig.4A, Fig. 4B, Fig. 4C, Fig. 4F, Fig. 4I, Fig. 4J, Fig. 4K, Fig. 4L, Fig. 4M, Fig. 5A, Fig. 5B …]
